# Supplementary material for: Genome-wide analysis of the effect of histone modifications on the coexpression of neighboring genes in Saccharomyces cerevisiae
Source: BMC Genomics. 2010 Oct 9;11:550. doi: 10.1186/1471-2164-11-550 (PMC3091699; doi:10.1186/1471-2164-11-550)
Supplement: Additional file 2 — The coacetylated domains. The information of coacetylated domains, including the range of each domains and contained genes. [file 1471-2164-11-550-S2.XLS]

## Sheet: readme
There are 5 Excel tables.
1	all domains: all co-ΔH3K14ac domains and co-ΔH4ac domains.
2	coacetylaed domain(genes>=2): Coactylated domians which covered at least 1 gene pairs.
3	genes and gene pairs in domains: All genes and pairs in coacetylated domains.
4	coexpression and co-function: The coexpression and co-function of coacetylated pairs.
5	GO term in down- or up-domain: It was generated by GO Term Finder in SGD (Saccharomyces Genome Database).

## Sheet: all domains
Note: Only the domains whose status were "down" or "up" were considered as coacetylated domains.
co-ΔH3K14ac domains	id	chr	start	end	length	status	count of ORF contained	ORF contained	average ΔH3K14ac of the domains		H4ac_domain_id	id	chr	start	end	length	status	ORF count	ORF name	average ΔH4ac of the domains
	2	1	9101	28076	18975	down	3	YAL065C YAL064C-A YAL063C	-1.03432			2	1	8061	9751	1690	down	0		-0.697896
	5	1	36155	38776	2621	down	2	YAL059W YAL058W	-0.858882			5	1	34862	37896	3034	down	2	YAL060W YAL059W	-0.873074
	8	1	57922	58704	782	down	1	YAL044C	-0.716723			9	1	54284	55136	852	down	0		-0.4498
	10	1	60653	61872	1219	down	0		-0.907729			11	1	56446	57526	1080	down	1	YAL046C	-0.924733
	12	1	65136	66467	1331	down	0		-0.951353			14	1	62628	62792	164	down	0		-1.20851
	15	1	74734	77359	2625	down	1	YAL036C	-1.37034			17	1	67776	68142	366	down	0		-0.839231
	23	1	104700	106692	1992	down	0		-0.822045			19	1	70225	70225	0	down	0		-0.565749
	25	1	113570	119227	5657	down	3	YAL020C YAL019W YAL018C	-0.81919			21	1	75488	76903	1415	down	0		-1.29279
	30	1	130154	133172	3018	down	1	YAL012W	-0.826901			23	1	92324	92525	201	down	0		-0.666104
	36	1	158828	160014	1186	down	1	YAR008W	-0.861236			25	1	94468	95319	851	down	1	YAL027W	-0.746131
	42	1	190818	192377	1559	down	0		-0.947363			27	1	99914	101389	1475	down	1	YAL025C	-2.21466
	47	2	12093	14935	2842	down	0		-0.793748			29	1	105629	106210	581	down	0		-1.19157
	49	2	21335	22788	1453	down	0		-1.13739			31	1	110320	110552	232	down	0		-1.13416
	56	2	37926	40404	2478	down	1	YBL098W	-1.29926			36	1	151048	152300	1252	down	0		-1.1163
	58	2	45671	46541	870	down	1	YBL092W	-2.14084			39	1	168595	169311	716	down	0		-1.43937
	60	2	57187	58466	1279	down	0		-0.83172			42	1	179909	181496	1587	down	0		-0.479184
	62	2	59455	61134	1679	down	1	YBL087C	-1.85318			45	1	187929	189845	1916	down	0		-0.571444
	67	2	69684	73217	3533	down	2	YBL082C YBL081W	-1.18092			48	2	8638	10599	1961	down	1	YBL107C	-0.415541
	69	2	74989	77591	2602	down	0		-0.749126			50	2	13395	15849	2454	down	0		-0.552279
	71	2	78714	79803	1089	down	0		-0.938138			52	2	20981	21525	544	down	0		-1.04394
	74	2	84015	85520	1505	down	0		-0.784282			54	2	39068	41176	2108	down	1	YBL098W	-1.06331
	76	2	88037	92862	4825	down	3	YBL072C YBL071W-A YBL069W	-1.41637			56	2	42776	43038	262	down	0		-0.723341
	82	2	107413	110048	2635	down	1	YBL060W	-0.614385			58	2	44963	46541	1578	down	1	YBL092W	-1.37065
	87	2	116906	119284	2378	down	1	YBL054W	-1.69824			60	2	48396	49940	1544	down	1	YBL090W	-0.747445
	98	2	144465	145583	1118	down	1	YBL039C	-1.67252			62	2	59158	60897	1739	down	1	YBL087C	-1.75463
	100	2	152442	156897	4455	down	0		-0.871473			64	2	71209	71891	682	down	0		-2.06838
	104	2	167440	168730	1290	down	2	YBL028C YBL027W	-1.58654			66	2	74989	75333	344	down	0		-0.816506
	106	2	181555	184076	2521	down	2	YBL021C YBL020W	-0.940508			68	2	83829	84497	668	down	0		-1.44819
	111	2	207038	212417	5379	down	2	YBL009W YBL008W	-0.728202			70	2	87719	93615	5896	down	4	YBL072C YBL071W-A YBL069W YBL068W	-1.21873
	117	2	227317	231220	3903	down	0		-0.731564			72	2	95977	96299	322	down	0		-0.892484
	124	2	245365	245606	241	down	0		-0.949529			74	2	107121	108096	975	down	0		-1.56527
	129	2	269327	270030	703	down	0		-0.957093			76	2	116906	118070	1164	down	0		-1.59693
	132	2	279446	283003	3557	down	2	YBR020W YBR021W	-0.910165			78	2	121363	122416	1053	down	0		-1.06213
	135	2	287784	288688	904	down	0		-0.657889			80	2	124601	124843	242	down	0		-0.80485
	140	2	295764	300054	4290	down	2	YBR029C YBR030W	-1.16365			82	2	137740	138121	381	down	0		-0.906466
	144	2	305197	306323	1126	down	0		-1.47863			84	2	140081	143604	3523	down	3	YBL041W YBL040C YBL039W-B	-0.762083
	147	2	311732	314853	3121	down	1	YBR038W	-0.931122			86	2	145027	147217	2190	down	1	YBL038W	-1.55568
	154	2	332680	336169	3489	down	2	YBR048W YBR049C	-1.04921			88	2	150767	151412	645	down	0		-0.771486
	164	2	367110	368178	1068	down	1	YBR063C	-1.25443			90	2	153095	156166	3071	down	0		-0.845456
	174	2	395095	400020	4925	down	1	YBR079C	-0.602667			92	2	161393	162181	788	down	0		-0.882423
	178	2	410010	415415	5405	down	2	YBR084W YBR084C-A	-0.866237			94	2	167440	172797	5357	down	4	YBL028C YBL027W YBL026W YBL025W	-1.45282
	186	2	427554	429322	1768	down	1	YBR092C	-0.886715			96	2	176522	177684	1162	down	0		-0.538781
	194	2	448856	450297	1441	down	1	YBR104W	-1.05085			99	2	185817	186562	745	down	1	YBL018C	-1.40303
	205	2	481745	485747	4002	down	2	YBR121C YBR122C	-0.551688			101	2	201632	201807	175	down	0		-0.695183
	211	2	506788	511219	4431	down	0		-0.700738			103	2	206554	209957	3403	down	1	YBL009W	-0.931887
	216	2	518712	524509	5797	down	0		-0.909911			105	2	216215	216827	612	down	1	YBL006C	-0.331405
	218	2	527362	528626	1264	down	0		-1.289			107	2	227129	228306	1177	down	0		-1.48384
	228	2	548328	551361	3033	down	2	YBR154C YBR155W	-0.975651			109	2	234893	238484	3591	down	2	YBL002W YBL001C	-0.86989
	238	2	570704	571354	650	down	0		-0.722427			111	2	241800	242682	882	down	1	YBR002C	-1.22297
	243	2	578824	581729	2905	down	1	YBR172C	-0.651742			113	2	245606	246034	428	down	0		-0.86583
	247	2	588367	593580	5213	down	2	YBR180W YBR181C	-0.888403			115	2	250857	251863	1006	down	0		-0.581271
	251	2	603605	607205	3600	down	3	YBR188C YBR189W YBR191W	-1.77411			117	2	254473	258329	3856	down	2	YBR010W YBR011C	-0.65721
	256	2	625578	628614	3036	down	1	YBR202W	-0.554217			119	2	269327	269752	425	down	0		-1.28761
	260	2	649729	650431	702	down	0		-0.672496			121	2	273248	273896	648	down	0		-1.34853
	265	2	664171	665189	1018	down	0		-0.828979			123	2	280658	281574	916	down	0		-1.39219
	274	2	689448	690348	900	down	0		-0.918581			125	2	287784	288434	650	down	0		-1.07375
	279	2	704152	705230	1078	down	1	YBR242W	-0.882645			127	2	290417	292454	2037	down	1	YBR025C	-0.981392
	283	2	712472	723121	10649	down	6	YBR247C YBR248C YBR249C YBR250W YBR251W YBR252W	-0.992466			129	2	295474	300054	4580	down	2	YBR029C YBR030W	-1.36199
	286	2	728524	730114	1590	down	2	YBR257W YBR258C	-0.566641			131	2	305571	308809	3238	down	1	YBR035C	-1.08662
	288	2	734708	741185	6477	down	6	YBR261C YBR262C YBR263W YBR264C YBR265W YBR267W	-0.927097			133	2	311732	311922	190	down	0		-1.15232
	292	2	753166	757505	4339	down	0		-0.899453			135	2	315066	315219	153	down	0		-0.891581
	298	2	784161	785682	1521	down	0		-0.723119			137	2	321014	321923	909	down	0		-0.826608
	302	2	789774	790725	951	down	0		-0.65872			139	2	332680	336655	3975	down	2	YBR048W YBR049C	-0.930776
	304	2	798124	800543	2419	down	0		-0.504787			141	2	341073	342032	959	down	0		-0.917524
	306	2	802111	805937	3826	down	2	YBR298C YBR299W	-0.533179			143	2	346416	347674	1258	down	0		-1.44637
	308	3	18625	24078	5453	down	3	YCL061C YCL059C YCL058C	-1.07249			145	2	350234	351602	1368	down	1	YBR056W-A	-0.79344
	310	3	30197	31808	1611	down	0		-2.08883			147	2	353192	353771	579	down	0		-1.33846
	321	3	56752	60515	3763	down	2	YCL037C YCL036W	-1.62122			149	2	355749	356563	814	down	1	YBR058C-A	-1.17629
	325	3	68654	73735	5081	down	4	YCL029C YCL028W YCL027W YCL026C-B	-0.490329			151	2	362383	363173	790	down	0		-1.04694
	327	3	74622	76764	2142	down	1	YCL026C-A	-0.541824			153	2	364879	366729	1850	down	2	YBR061C YBR062C	-1.472
	333	3	103160	103913	753	down	0		-0.891853			155	2	369403	370940	1537	down	1	YBR066C	-0.851947
	335	3	107513	108635	1122	down	1	YCL005W	-0.969861			158	2	382576	383414	838	down	0		-1.12641
	337	3	110649	111543	894	down	1	YCL002C	-0.831426			160	2	386035	386728	693	down	0		-1.57618
	339	3	114330	115588	1258	down	0		-1.80927			162	2	391576	392751	1175	down	1	YBR077C	-0.67021
	351	3	151878	152644	766	down	0		-2.25276			164	2	397765	399610	1845	down	0		-1.30185
	354	3	155409	155937	528	down	1	YCR020W-B	-1.52135			166	2	401109	401267	158	down	0		-1.14642
	359	3	169942	171040	1098	down	0		-0.900682			168	2	407149	407423	274	down	0		-0.825449
	361	3	174329	175471	1142	down	0		-0.55702			170	2	410723	411566	843	down	0		-1.47263
	363	3	177265	181243	3978	down	1	YCR031C	-1.00245			172	2	414765	415643	878	down	1	YBR084C-A	-1.94915
	365	3	190527	193014	2487	down	2	YCR034W YCR035C	-0.88843			174	2	422820	432342	9522	down	7	YBR087W YBR088C YBR089C-A YBR090C YBR091C YBR092C YBR093C	-0.645922
	367	3	211169	216862	5693	down	3	YCR048W YCR051W YCR052W	-0.727812			176	2	447042	450576	3534	down	2	YBR103W YBR104W	-0.976562
	369	3	221561	224191	2630	down	1	YCR059C	-1.80462			178	2	452803	453574	771	down	1	YBR106W	-1.00363
	373	3	227824	228600	776	down	1	YCR063W	-1.56131			182	2	473733	474264	531	down	0		-0.583308
	377	3	240111	243706	3595	down	2	YCR071C YCR072C	-1.10313			184	2	477338	479156	1818	down	1	YBR118W	-0.777403
	379	3	250331	252089	1758	down	1	YCR077C	-1.07029			186	2	483051	484197	1146	down	1	YBR122C	-1.1367
	383	3	260967	269298	8331	down	3	YCR086W YCR087C-A YCR088W	-0.704157			188	2	494984	495484	500	down	0		-0.989847
	387	3	281380	282348	968	down	0		-0.863714			190	2	497055	497480	425	down	0		-0.795743
	389	3	284758	285521	763	down	0		-1.13531			192	2	504092	504749	657	down	0		-0.649244
	400	4	26294	29643	3349	down	1	YDL239C	-1.51439			194	2	513386	515359	1973	down	1	YBR138C	-0.670835
	402	4	33795	34148	353	down	0		-0.337331			197	2	527362	528626	1264	down	0		-2.03717
	405	4	43650	49713	6063	down	2	YDL229W YDL227C	-1.10815			199	2	540930	541294	364	down	0		-0.766025
	417	4	77126	79702	2576	down	2	YDL213C YDL212W	-0.950889			201	2	543932	552152	8220	down	5	YBR151W YBR152W YBR153W YBR154C YBR155W	-0.726744
	421	4	86535	88337	1802	down	1	YDL208W	-1.83725			203	2	555484	555983	499	down	0		-0.944401
	427	4	99016	99914	898	down	0		-1.29544			206	2	561209	561528	319	down	0		-0.804154
	433	4	117510	120798	3288	down	1	YDL191W	-0.674965			208	2	564626	565580	954	down	1	YBR162W-A	-1.18235
	440	4	149193	154153	4960	down	1	YDL171C	-0.430397			210	2	570942	572216	1274	down	1	YBR167C	-0.928657
	444	4	162603	164089	1486	down	1	YDL166C	-1.89468			212	2	573904	575399	1495	down	1	YBR169C	-0.653433
	448	4	177562	178876	1314	down	0		-0.670703			214	2	578387	578824	437	down	1	YBR171W	-1.50335
	450	4	180883	184229	3346	down	1	YDL153C	-0.922559			216	2	581268	584557	3289	down	3	YBR173C YBR175W YBR176W	-0.748634
	453	4	185942	190842	4900	down	1	YDL148C	-0.7762			218	2	588367	593025	4658	down	2	YBR180W YBR181C	-1.0628
	459	4	216996	218579	1583	down	1	YDL136W	-1.25635			220	2	597109	599458	2349	down	1	YBR184W	-1.1299
	465	4	229782	230236	454	down	1	YDL130W	-1.02839			222	2	601644	602492	848	down	0		-1.26925
	469	4	243538	245786	2248	down	1	YDL121C	-0.602483			224	2	603877	608011	4134	down	3	YBR188C YBR189W YBR191W	-1.75678
	472	4	255532	264165	8633	down	4	YDL114W YDL113C YDL112W YDL111C	-0.447939			226	2	611679	612214	535	down	0		-0.671655
	477	4	276763	279195	2432	down	1	YDL102W	-0.637941			228	2	614173	615084	911	down	0		-0.869137
	484	4	306683	311332	4649	down	3	YDL083C YDL082W YDL081C	-1.86657			231	2	624928	626187	1259	down	0		-1.13169
	487	4	322328	324533	2205	down	1	YDL075W	-2.41488			233	2	629016	629164	148	down	0		-1.07722
	491	4	332385	333121	736	down	0		-1.81676			235	2	644875	645962	1087	down	1	YBR210W	-1.05032
	496	4	339701	347078	7377	down	2	YDL060W YDL059C	-1.16866			237	2	653318	653754	436	down	0		-0.750955
	502	4	363798	364605	807	down	1	YDL051W	-1.44329			239	2	657405	658404	999	down	1	YBR217W	-0.66253
	506	4	375293	380078	4785	down	2	YDL043C YDL042C	-0.98401			241	2	664359	664928	569	down	0		-1.11151
	510	4	392715	398019	5304	down	2	YDL033C YDL031W	-0.707575			243	2	674006	675192	1186	down	1	YBR227C	-0.548362
	517	4	424310	428597	4287	down	3	YDL017W YDL015C YDL014W	-0.78961			245	2	682618	685239	2621	down	2	YBR233W YBR233W-A	-0.65785
	531	4	468164	473133	4969	down	1	YDR012W	-1.20856			248	2	697198	698155	957	down	0		-0.735808
	535	4	485210	487966	2756	down	2	YDR020C YDR021W	-0.753016			250	2	704476	704736	260	down	0		-0.787824
	537	4	490927	492477	1550	down	1	YDR025W	-1.37413			252	2	710766	711663	897	down	0		-0.832609
	543	4	524774	525888	1114	down	0		-1.00504			254	2	713746	724625	10879	down	7	YBR248C YBR249C YBR250W YBR251W YBR252W YBR253W YBR254C	-1.06339
	549	4	548234	549071	837	down	1	YDR045C	-0.842805			256	2	728759	731007	2248	down	2	YBR257W YBR258C	-0.957569
	557	4	570106	572964	2858	down	1	YDR060W	-0.923524			258	2	734534	736278	1744	down	2	YBR261C YBR262C	-0.701732
	561	4	579367	580644	1277	down	1	YDR064W	-1.52583			260	2	738454	740207	1753	down	1	YBR265W	-1.63645
	568	4	605823	608160	2337	down	0		-1.58476			262	2	744475	745574	1099	down	0		-0.81945
	571	4	617506	618302	796	down	1	YDR087C	-0.97357			265	2	756343	757248	905	down	0		-1.49068
	575	4	626422	629019	2597	down	1	YDR091C	-1.15531			267	2	760446	760914	468	down	1	YBR278W	-1.05716
	581	4	639319	652086	12767	down	2	YDR097C YDR098C	-0.822693			269	2	767379	768256	877	down	0		-0.736278
	584	4	656724	658122	1398	down	0		-1.46318			271	2	784607	786866	2259	down	0		-1.15711
	588	4	674033	678440	4407	down	2	YDR109C YDR110W	-0.796552			273	2	792671	793029	358	down	0		-0.700254
	593	4	691415	694207	2792	down	2	YDR120C YDR121W	-0.815437			275	2	799243	800243	1000	down	0		-1.06665
	595	4	695381	698137	2756	down	1	YDR122W	-0.810639			278	3	21874	23918	2044	down	2	YCL059C YCL058C	-1.88349
	602	4	724027	725951	1924	down	0		-0.907757			280	3	27382	31808	4426	down	1	YCL055W	-1.34066
	609	4	750027	752639	2612	down	1	YDR147W	-1.35379			283	3	38859	39215	356	down	0		-1.13541
	614	4	765613	766614	1001	down	1	YDR152W	-0.493408			285	3	46740	46906	166	down	0		-1.37467
	619	4	782906	787178	4272	down	1	YDR165W	-1.29112			288	3	57809	59215	1406	down	0		-1.94316
	629	4	819005	823278	4273	down	1	YDR179W-A	-1.15443			290	3	60828	61597	769	down	1	YCL035C	-0.544383
	637	4	841798	847249	5451	down	2	YDR191W YDR192C	-0.581085			292	3	63378	63563	185	down	0		-0.870456
	648	4	903329	905148	1819	down	1	YDR218C	-0.854463			295	3	74173	74815	642	down	0		-0.791029
	656	4	930384	932418	2034	down	0		-0.955554			297	3	95192	96454	1262	down	0		-1.36928
	658	4	942341	943549	1208	down	0		-0.848202			300	3	111335	112263	928	down	1	YCL001W	-0.952909
	673	4	1016919	1019289	2370	down	0		-1.23771			305	3	137189	137548	359	down	0		-0.958941
	682	4	1040883	1043182	2299	down	0		-0.626702			307	3	141425	144012	2587	down	1	YCR015C	-1.51633
	687	4	1059132	1064133	5001	down	2	YDR299W YDR300C	-0.813658			310	3	166126	170313	4187	down	1	YCR027C	-0.594955
	694	4	1090818	1092502	1684	down	1	YDR314C	-0.648331			312	3	171898	173014	1116	down	0		-0.776474
	699	4	1108646	1109912	1266	down	1	YDR321W	-1.34513			314	3	176920	179750	2830	down	1	YCR031C	-1.73336
	702	4	1114566	1117207	2641	down	1	YDR324C	-1.56237			316	3	190527	191132	605	down	0		-2.12681
	708	4	1150294	1152236	1942	down	0		-0.89463			318	3	196259	197219	960	down	0		-1.22744
	710	4	1153189	1154052	863	down	0		-0.728853			320	3	205289	208199	2910	down	2	YCR043C YCR044C	-1.11652
	717	4	1183294	1185350	2056	down	1	YDR353W	-0.523942			322	3	214103	214891	788	down	1	YCR051W	-0.825313
	723	4	1203769	1212833	9064	down	1	YDR365C	-1.4202			324	3	219710	220793	1083	down	0		-0.527518
	736	4	1243091	1246010	2919	down	1	YDR385W	-0.631819			326	3	222837	224647	1810	down	2	YCR059C YCR060W	-1.50309
	740	4	1254082	1256843	2761	down	1	YDR390C	-0.641989			328	3	228087	228600	513	down	1	YCR063W	-1.18094
	744	4	1262480	1263442	962	down	0		-1.27622			331	3	236454	236997	543	down	0		-1.10845
	746	4	1267010	1270291	3281	down	1	YDR398W	-1.54392			333	3	240410	242660	2250	down	2	YCR071C YCR072C	-1.19344
	750	4	1285115	1286963	1848	down	0		-1.0735			336	3	258570	259819	1249	down	2	YCR082W YCR083W	-0.867355
	753	4	1294685	1295631	946	down	1	YDR412W	-0.738113			338	3	262369	264867	2498	down	2	YCR086W YCR087C-A	-1.75591
	758	4	1325208	1327241	2033	down	0		-0.780329			340	3	267158	267479	321	down	0		-1.4015
	760	4	1329909	1333110	3201	down	1	YDR434W	-1.28627			342	3	272407	273434	1027	down	1	YCR090C	-1.19685
	764	4	1344529	1347164	2635	down	1	YDR441C	-0.785359			344	3	279159	280179	1020	down	0		-0.720341
	766	4	1351212	1360209	8997	down	5	YDR446W YDR447C YDR448W YDR449C YDR450W	-1.26346			346	3	298227	298839	612	down	0		-1.23658
	773	4	1389256	1395760	6504	down	2	YDR464W YDR465C	-0.829134			349	3	310274	310425	151	down	0		-0.937698
	775	4	1401574	1404456	2882	down	2	YDR471W YDR472W	-1.17723			353	4	19769	22686	2917	down	1	YDL241W	-0.826773
	778	4	1406306	1407900	1594	down	0		-1.00508			355	4	49903	50387	484	down	0		-0.340663
	785	4	1421962	1426079	4117	down	1	YDR484W	-1.10281			357	4	64747	66619	1872	down	1	YDL219W	-0.927397
	790	4	1437980	1440323	2343	down	1	YDR495C	-1.59902			360	4	77395	81219	3824	down	3	YDL213C YDL212W YDL211C	-1.15605
	793	4	1442884	1445670	2786	down	1	YDR497C	-0.947931			362	4	86535	88193	1658	down	1	YDL208W	-2.13586
	797	4	1465068	1466344	1276	down	0		-0.953808			364	4	98238	101290	3052	down	3	YDL202W YDL201W YDL200C	-0.793444
	800	4	1471943	1473208	1265	down	1	YDR514C	-0.866532			366	4	106543	106702	159	down	0		-0.539964
	804	4	1481473	1482079	606	down	0		-0.862858			369	4	117335	117955	620	down	1	YDL191W	-1.51139
	806	4	1483602	1487260	3658	down	2	YDR522C YDR523C	-1.0979			371	4	121859	122576	717	down	0		-0.990537
	809	4	1491109	1493379	2270	down	1	YDR527W	-1.10054			373	4	135834	136460	626	down	0		-0.670188
	818	4	1518813	1519295	482	down	0		-2.24678			375	4	137852	139300	1448	down	1	YDL179W	-0.759364
	822	5	12179	13344	1165	down	0		-0.569827			377	4	141063	142263	1200	down	1	YDL177C	-0.74363
	824	5	14638	15067	429	down	0		-1.043			379	4	145361	145741	380	down	0		-1.04833
	831	5	36320	38158	1838	down	0		-1.61277			381	4	155764	156537	773	down	0		-0.96135
	836	5	50158	54785	4627	down	0		-1.64171			383	4	161343	164089	2746	down	2	YDL167C YDL166C	-1.99863
	841	5	61064	66130	5066	down	1	YEL048C	-0.814055			385	4	167005	167916	911	down	0		-1.41888
	846	5	71886	74821	2935	down	1	YEL042W	-0.59745			387	4	169459	169633	174	down	1	YDL160C-A	-0.932086
	850	5	82953	84647	1694	down	1	YEL036C	-0.807352			389	4	174173	174754	581	down	1	YDL157C	-1.16983
	852	5	86386	88126	1740	down	0		-0.486353			391	4	182213	183481	1268	down	0		-2.30437
	854	5	91573	94001	2428	down	0		-0.70345			393	4	189855	191107	1252	down	0		-1.57109
	859	5	101450	103110	1660	down	1	YEL026W	-1.6281			395	4	199796	200103	307	down	0		-0.729859
	861	5	109981	113856	3875	down	0		-0.592441			397	4	202938	203202	264	down	0		-0.778007
	864	5	118220	119282	1062	down	0		-0.977716			399	4	211012	212086	1074	down	1	YDL139C	-0.811798
	877	5	152127	152518	391	down	0		-2.89185			401	4	216996	217956	960	down	1	YDL136W	-2.15492
	880	5	155535	159582	4047	down	2	YER002W YER003C	-1.25914			403	4	221282	222887	1605	down	0		-1.50085
	882	5	162307	167005	4698	down	3	YER006W YER007W YER007C-A	-0.925776			405	4	229782	230752	970	down	1	YDL130W	-1.26385
	889	5	178739	181092	2353	down	0		-0.835177			407	4	234717	235857	1140	down	1	YDL127W	-0.702922
	892	5	183508	184721	1213	down	1	YER014C-A	-0.741271			410	4	239759	240641	882	down	0		-0.863486
	896	5	202085	209163	7078	down	3	YER024W YER025W YER026C	-0.738553			412	4	244089	248317	4228	down	3	YDL121C YDL120W YDL119C	-0.782785
	898	5	211699	212329	630	down	0		-1.34136			414	4	263675	264165	490	down	0		-1.23071
	900	5	214461	217114	2653	down	1	YER032W	-0.682333			417	4	272002	277142	5140	down	3	YDL105W YDL104C YDL103C	-0.650715
	905	5	227815	231073	3258	down	2	YER039C YER039C-A	-0.567784			419	4	281258	283557	2299	down	1	YDL100C	-1.27096
	907	5	233297	237448	4151	down	2	YER042W YER043C	-0.811182			422	4	304981	313478	8497	down	5	YDL084W YDL083C YDL082W YDL081C YDL080C	-1.40537
	909	5	238724	239918	1194	down	1	YER044C-A	-0.76387			424	4	322078	323586	1508	down	1	YDL075W	-1.8338
	914	5	248775	250637	1862	down	0		-1.87448			426	4	325962	326337	375	down	0		-1.14454
	916	5	251296	253688	2392	down	1	YER049W	-0.495659			428	4	329349	330772	1423	down	1	YDL072C	-0.791041
	921	5	268897	270661	1764	down	1	YER056C-A	-1.67173			430	4	333421	334857	1436	down	2	YDL069C YDL067C	-0.681045
	924	5	275428	276182	754	down	0		-0.635328			432	4	337328	337862	534	down	1	YDL064W	-0.581267
	928	5	285143	286137	994	down	0		-0.986612			434	4	339353	342445	3092	down	0		-2.65212
	933	5	304132	307589	3457	down	2	YER073W YER074W	-1.15932			436	4	344268	345820	1552	down	1	YDL059C	-0.845201
	935	5	308327	317417	9090	down	3	YER075C YER076C YER077C	-0.562104			438	4	352528	352774	246	down	0		-0.832905
	938	5	325284	329067	3783	down	2	YER083C YER085C	-0.802425			440	4	356807	359500	2693	down	0		-0.383133
	944	5	339516	342660	3144	down	1	YER091C	-0.665165			442	4	363587	366738	3151	down	2	YDL051W YDL049C	-0.931682
	948	5	356258	358565	2307	down	0		-0.42597			444	4	374577	382566	7989	down	4	YDL043C YDL042C YDL040C YDL039C	-0.718725
	953	5	368048	375012	6964	down	3	YER105C YER106W YER107C	-0.766778			446	4	387170	389034	1864	down	1	YDL036C	-0.80374
	955	5	378002	384934	6932	down	2	YER110C YER111C	-0.683212			448	4	393752	394641	889	down	0		-1.21891
	957	5	396663	400070	3407	down	2	YER117W YER118C	-1.2732			450	4	397092	398019	927	down	0		-1.16428
	961	5	407364	409407	2043	down	1	YER124C	-0.652473			454	4	411019	411134	115	down	0		-0.641809
	963	5	410873	415185	4312	down	1	YER126C	-1.31471			456	4	423379	424559	1180	down	0		-0.797461
	966	5	423351	425912	2561	down	1	YER131W	-1.2215			458	4	427273	428822	1549	down	1	YDL014W	-1.17494
	977	5	460825	463826	3001	down	1	YER146W	-0.931415			460	4	431573	431999	426	down	0		-1.09504
	981	5	483233	484573	1340	down	1	YER156C	-1.413			462	4	452718	453206	488	down	0		-1.23004
	987	5	509728	510564	836	down	0		-1.15922			464	4	454973	455667	694	down	0		-0.593412
	989	5	514486	516091	1605	down	0		-0.706427			468	4	471442	474299	2857	down	2	YDR012W YDR013W	-1.12979
	991	5	520625	522846	2221	down	1	YER168C	-0.662571			471	4	482087	482715	628	down	0		-1.31017
	1015	6	32468	34049	1581	down	0		-0.887364			473	4	485210	492322	7112	down	5	YDR020C YDR021W YDR022C YDR023W YDR025W	-1.12644
	1019	6	40738	42559	1821	down	1	YFL047W	-1.03241			476	4	501401	501772	371	down	0		-0.929302
	1026	6	60517	68389	7872	down	3	YFL034C-B YFL034C-A YFL034W	-0.672332			478	4	505853	506022	169	down	0		-0.805706
	1035	6	83786	85299	1513	down	0		-1.3643			480	4	507573	508665	1092	down	0		-1.05631
	1047	6	112408	114214	1806	down	1	YFL011W	-0.888463			482	4	512181	512471	290	down	0		-1.3227
	1052	6	134065	134481	416	down	0		-1.22172			484	4	525000	525672	672	down	0		-0.846262
	1056	6	143932	152287	8355	down	4	YFL002C YFL001W YFR001W YFR002W	-0.978739			486	4	530415	530719	304	down	0		-1.06307
	1075	6	209596	214625	5029	down	1	YFR029W	-0.641142			489	4	541275	542341	1066	down	0		-1.10185
	1077	6	219923	224076	4153	down	4	YFR031C-A YFR032C YFR032C-A YFR032C-B	-2.07168			491	4	548234	548835	601	down	1	YDR045C	-1.51287
	1079	6	225377	231369	5992	down	4	YFR035C YFR036W YFR037C YFR038W	-0.72798			493	4	551300	551698	398	down	0		-0.671983
	1093	6	260449	260858	409	down	0		-1.11189			495	4	553128	553329	201	down	0		-1.24823
	1095	6	262169	262471	302	down	0		-0.652183			498	4	557821	558066	245	down	0		-1.08825
	1101	7	14474	17658	3184	down	1	YGL256W	-0.719769			500	4	560715	560963	248	down	0		-1.09952
	1107	7	34497	34946	449	down	0		-2.11143			502	4	570106	571436	1330	down	0		-1.73442
	1110	7	54670	56945	2275	down	2	YGL236C YGL235W	-1.68384			504	4	578740	580038	1298	down	1	YDR063W	-1.20444
	1113	7	60090	62034	1944	down	0		-0.894351			506	4	582107	584077	1970	down	2	YDR066C YDR067C	-0.674326
	1125	7	81445	82395	950	down	1	YGL221C	-0.595115			509	4	593058	598641	5583	down	2	YDR074W YDR075W	-0.870133
	1132	7	91433	96722	5289	down	4	YGL212W YGL211W YGL210W YGL209W	-1.00444			511	4	603073	604746	1673	down	2	YDR079W YDR079C-A	-0.740404
	1136	7	107880	113448	5568	down	1	YGL205W	-0.656374			514	4	609907	614432	4525	down	3	YDR082W YDR083W YDR084C	-0.765819
	1146	7	133624	137618	3994	down	0		-0.611268			516	4	617048	618870	1822	down	2	YDR086C YDR087C	-1.68719
	1151	7	148252	148973	721	down	1	YGL189C	-1.9391			518	4	627959	631086	3127	down	1	YDR092W	-1.28409
	1156	7	155040	156230	1190	down	1	YGL184C	-0.673309			521	4	642679	652609	9930	down	1	YDR098C	-0.725899
	1162	7	178382	178848	466	down	0		-1.66152			523	4	656494	658386	1892	down	0		-1.57894
	1165	7	181932	184234	2302	down	1	YGL171W	-1.41374			526	4	667587	668487	900	down	0		-1.01731
	1167	7	186128	189676	3548	down	2	YGL169W YGL168W	-0.871042			528	4	671170	671500	330	down	0		-0.971856
	1175	7	218672	220900	2228	down	0		-1.01461			530	4	675508	676229	721	down	0		-1.35405
	1177	7	226447	228918	2471	down	2	YGL148W YGL147C	-1.80893			532	4	681547	681988	441	down	0		-1.30131
	1185	7	260637	262986	2349	down	0		-0.757622			534	4	690461	690643	182	down	0		-1.09936
	1192	7	277403	279266	1863	down	1	YGL123W	-1.21492			536	4	692767	694207	1440	down	1	YDR121W	-1.33122
	1194	7	282158	286557	4399	down	2	YGL120C YGL119W	-1.15631			538	4	698553	699918	1365	down	1	YDR123C	-0.58843
	1196	7	289065	290238	1173	down	0		-1.12172			540	4	702399	704855	2456	down	1	YDR126W	-1.20887
	1201	7	310287	316098	5811	down	4	YGL103W YGL101W YGL100W YGL099W	-1.10464			543	4	719483	721522	2039	down	1	YDR134C	-0.35055
	1204	7	321363	322419	1056	down	0		-0.34416			545	4	727552	730622	3070	down	1	YDR137W	-0.408916
	1219	7	359990	367034	7044	down	3	YGL078C YGL077C YGL076C	-1.29815			547	4	733332	734730	1398	down	2	YDR139C YDR140W	-1.06917
	1229	7	395983	397707	1724	down	1	YGL056C	-0.89522			549	4	745710	746620	910	down	0		-1.51726
	1231	7	400592	401331	739	down	1	YGL054C	-0.890839			551	4	750523	751458	935	down	0		-1.78643
	1239	7	430206	440605	10399	down	6	YGL035C YGL033W YGL032C YGL031C YGL030W YGL029W	-1.21134			554	4	764603	765985	1382	down	0		-1.59723
	1241	7	450664	452158	1494	down	1	YGL023C	-0.851972			556	4	769426	770238	812	down	1	YDR156W	-1.10664
	1243	7	462643	465850	3207	down	1	YGL015C	-0.809118			558	4	778620	779739	1119	down	0		-1.53301
	1246	7	479573	480536	963	down	0		-1.14001			560	4	783642	785201	1559	down	0		-1.87189
	1256	7	502681	503543	862	down	0		-0.897638			562	4	788918	791784	2866	down	2	YDR167W YDR168W	-0.564489
	1265	7	534074	541670	7596	down	1	YGR027C	-1.64531			565	4	802606	802826	220	down	0		-1.935
	1270	7	545800	547148	1348	down	2	YGR030C YGR031W	-1.29156			567	4	807396	808651	1255	down	0		-1.10313
	1272	7	549256	554342	5086	down	1	YGR032W	-0.574749			569	4	813529	815586	2057	down	0		-0.799093
	1274	7	555270	557104	1834	down	1	YGR034W	-0.98297			571	4	829479	832480	3001	down	3	YDR183W YDR184C YDR185C	-1.19136
	1284	7	590582	591212	630	down	0		-0.676958			573	4	841646	842252	606	down	0		-1.78217
	1287	7	615837	617873	2036	down	2	YGR062C YGR063C	-0.740213			575	4	847654	848915	1261	down	1	YDR194W-A	-1.61681
	1295	7	632348	635958	3610	down	2	YGR072W YGR074W	-1.8255			579	4	861560	861698	138	down	0		-1.10421
	1299	7	639786	649486	9700	down	7	YGR078C YGR079W YGR080W YGR081C YGR082W YGR083C YGR084C	-0.952586			581	4	870787	871503	716	down	1	YDR210W	-0.766874
	1301	7	656408	659232	2824	down	1	YGR089W	-0.832355			583	4	884648	885356	708	down	0		-1.78155
	1307	7	669257	670532	1275	down	0		-0.75708			585	4	886736	887586	850	down	0		-1.28797
	1323	7	736588	739004	2416	down	1	YGR123C	-1.2884			588	4	902839	905453	2614	down	1	YDR218C	-0.756495
	1335	7	768648	769033	385	down	0		-0.630147			590	4	909171	910156	985	down	0		-0.927576
	1338	7	778299	778629	330	down	0		-2.07298			592	4	913635	916999	3364	down	2	YDR224C YDR226W	-1.06235
	1340	7	780790	782569	1779	down	0		-1.13765			595	4	924125	924959	834	down	0		-0.701442
	1343	7	787709	788723	1014	down	1	YGR148C	-1.12079			597	4	930384	931551	1167	down	0		-0.985806
	1346	7	795390	796175	785	down	0		-0.60319			599	4	936005	936771	766	down	0		-0.928816
	1353	7	804972	807918	2946	down	2	YGR158C YGR159C	-1.57578			601	4	940720	941057	337	down	0		-1.07724
	1356	7	823337	825092	1755	down	0		-1.4679			603	4	943056	945887	2831	down	1	YDR240C	-0.693802
	1361	7	833486	834094	608	down	0		-0.368057			605	4	952525	952794	269	down	0		-1.304
	1364	7	843426	845210	1784	down	1	YGR173W	-0.958644			607	4	959645	960461	816	down	0		-0.578845
	1367	7	848235	851526	3291	down	1	YGR177C	-1.3929			609	4	1002057	1005335	3278	down	2	YDR267C YDR268W	-0.82873
	1376	7	870755	871914	1159	down	0		-1.0743			611	4	1018538	1023643	5105	down	3	YDR279W YDR280W YDR281C	-0.669972
	1378	7	874683	875759	1076	down	0		-1.35454			615	4	1059132	1060104	972	down	0		-1.91913
	1383	7	888576	890416	1840	down	1	YGR195W	-0.805515			617	4	1062245	1063157	912	down	0		-1.61869
	1389	7	899214	902619	3405	down	1	YGR200C	-0.883137			619	4	1067254	1067752	498	down	0		-1.10712
	1394	7	911847	912434	587	down	1	YGR208W	-0.569809			621	4	1071266	1073352	2086	down	2	YDR304C YDR305C	-0.554878
	1400	7	920205	929331	9126	down	3	YGR214W YGR215W YGR216C	-0.842435			624	4	1078136	1078641	505	down	1	YDR308C	-1.14433
	1414	7	959805	962075	2270	down	2	YGR234W YGR235C	-0.382496			626	4	1079985	1080398	413	down	0		-0.849022
	1426	7	980163	982337	2174	down	1	YGR245C	-1.04384			628	4	1084200	1085093	893	down	0		-1.24934
	1440	7	1021380	1024284	2904	down	1	YGR266W	-0.812294			630	4	1086580	1088874	2294	down	1	YDR312W	-0.865968
	1445	7	1048832	1051732	2900	down	2	YGR279C YGR280C	-0.824117			633	4	1107858	1109912	2054	down	2	YDR320C-A YDR321W	-1.05372
	1448	7	1059036	1060494	1458	down	1	YGR283C	-1.75827			635	4	1115765	1117506	1741	down	0		-2.11833
	1458	8	7611	9045	1434	down	0		-0.748912			639	4	1145004	1146824	1820	down	2	YDR336W YDR337W	-0.759955
	1464	8	21286	25971	4685	down	2	YHL039W YHL038C	-0.890869			641	4	1149541	1150744	1203	down	1	YDR339C	-1.46006
	1468	8	34546	37922	3376	down	1	YHL032C	-1.00967			643	4	1153421	1159178	5757	down	0		-0.628915
	1470	8	43196	45596	2400	down	0		-0.619211			646	4	1165435	1165981	546	down	0		-1.52043
	1472	8	47420	48000	580	down	0		-0.834545			648	4	1168549	1168826	277	down	0		-1.21207
	1486	8	75276	75863	587	down	1	YHL015W	-2.77567			650	4	1172025	1176333	4308	down	1	YDR349C	-0.526668
	1488	8	78235	83815	5580	down	3	YHL012W YHL011C YHL010C	-1.28052			652	4	1180805	1181696	891	down	0		-1.0805
	1490	8	95302	98401	3099	down	1	YHL007C	-0.728351			654	4	1184043	1189768	5725	down	3	YDR354W YDR356W YDR357C	-0.508846
	1492	8	103999	105136	1137	down	1	YHL001W	-1.4065			656	4	1194602	1196283	1681	down	1	YDR361C	-1.378
	1502	8	126440	127685	1245	down	1	YHR010W	-2.08213			658	4	1198535	1198884	349	down	0		-0.973845
	1504	8	130508	131555	1047	down	1	YHR013C	-0.820341			660	4	1205368	1213686	8318	down	1	YDR367W	-1.41098
	1506	8	135090	136755	1665	down	1	YHR015W	-1.63649			662	4	1218483	1219633	1150	down	0		-0.976541
	1510	8	142623	144807	2184	down	0		-2.03251			664	4	1224240	1224998	758	down	0		-0.650273
	1512	8	147700	149661	1961	down	2	YHR021C YHR021W-A	-1.02647			666	4	1226584	1226959	375	down	0		-0.746773
	1514	8	151507	156287	4780	down	1	YHR023W	-0.802955			669	4	1238892	1240854	1962	down	2	YDR382W YDR383C	-1.92663
	1519	8	171463	177961	6498	down	3	YHR032W YHR033W YHR034C	-0.695137			671	4	1241840	1243313	1473	down	0		-0.969509
	1521	8	184949	188800	3851	down	3	YHR039C YHR039C-A YHR040W	-0.744631			673	4	1246010	1246488	478	down	0		-0.591568
	1526	8	198641	199407	766	down	0		-0.694526			676	4	1261130	1264045	2915	down	1	YDR394W	-0.737207
	1533	8	221942	224235	2293	down	1	YHR062C	-1.29585			678	4	1266679	1271726	5047	down	3	YDR398W YDR399W YDR400W	-1.0823
	1536	8	225632	230161	4529	down	2	YHR064C YHR065C	-1.14566			680	4	1277158	1277412	254	down	0		-0.76038
	1538	8	233139	235723	2584	down	1	YHR069C	-1.40908			683	4	1292670	1293088	418	down	0		-0.692223
	1542	8	239031	241730	2699	down	2	YHR072W YHR072W-A	-1.09878			685	4	1294421	1298493	4072	down	3	YDR412W YDR414C YDR415C	-0.661874
	1544	8	244750	245902	1152	down	0		-0.820743			687	4	1300556	1303823	3267	down	0		-0.878225
	1546	8	246727	249077	2350	down	1	YHR074W	-0.278671			689	4	1305309	1305950	641	down	0		-0.929568
	1554	8	272975	277418	4443	down	1	YHR084W	-0.796488			691	4	1311393	1311961	568	down	0		-0.611806
	1557	8	281408	284940	3532	down	3	YHR088W YHR089C YHR090C	-1.17971			694	4	1323887	1325648	1761	down	1	YDR429C	-1.12625
	1560	8	290509	293457	2948	down	1	YHR094C	-0.779652			696	4	1328275	1328461	186	down	0		-1.25448
	1566	8	306951	314783	7832	down	1	YHR100C	-0.792614			701	4	1341750	1345334	3584	down	2	YDR440W YDR441C	-0.810043
	1571	8	328787	332251	3464	down	2	YHR108W YHR109W	-0.240724			703	4	1353300	1356239	2939	down	2	YDR446W YDR447C	-1.44901
	1576	8	345207	352337	7130	down	2	YHR119W YHR120W	-0.697687			705	4	1357899	1360802	2903	down	2	YDR449C YDR450W	-2.09667
	1578	8	358994	365081	6087	down	4	YHR126C YHR127W YHR128W YHR129C	-1.20919			707	4	1361767	1362349	582	down	0		-0.952401
	1587	8	381285	389607	8322	down	5	YHR141C YHR142W YHR143W YHR143W-A YHR144C	-1.17266			709	4	1363674	1364622	948	down	0		-0.571825
	1589	8	393459	403229	9770	down	6	YHR148W YHR149C YHR150W YHR151C YHR152W YHR153C	-0.827401			711	4	1366654	1367586	932	down	0		-1.47369
	1594	8	413656	415364	1708	down	0		-0.771181			713	4	1372631	1373628	997	down	0		-0.318807
	1598	8	426688	428293	1605	down	0		-0.894811			716	4	1383354	1386819	3465	down	3	YDR460W YDR461W YDR462W	-0.790128
	1600	8	433046	434645	1599	down	0		-0.72822			718	4	1388697	1389256	559	down	0		-1.64698
	1603	8	440725	444782	4057	down	3	YHR168W YHR169W YHR170W	-1.34473			720	4	1393816	1394984	1168	down	0		-2.01516
	1605	8	447103	449398	2295	down	0		-0.817393			722	4	1398123	1399677	1554	down	2	YDR468C YDR469W	-0.924248
	1613	8	458787	460335	1548	down	0		-0.66035			724	4	1401574	1404016	2442	down	2	YDR471W YDR472W	-1.43882
	1617	8	465726	468249	2523	down	1	YHR181W	-0.646735			726	4	1417107	1418300	1193	down	1	YDR480W	-0.665617
	1619	8	471771	473640	1869	down	0		-1.06423			728	4	1422771	1423307	536	down	0		-0.76508
	1621	8	480903	483284	2381	down	2	YHR187W YHR188C	-0.567388			730	4	1426631	1428745	2114	down	2	YDR486C YDR487C	-0.312248
	1624	8	487799	488273	474	down	1	YHR193C	-0.70034			732	4	1430748	1432009	1261	down	1	YDR489W	-1.09474
	1626	8	491298	495205	3907	down	1	YHR196W	-1.63647			734	4	1434698	1435166	468	down	0		-0.860237
	1630	8	504083	512561	8478	down	3	YHR203C YHR204W YHR205W	-0.961775			736	4	1442322	1443699	1377	down	0		-2.46016
	1635	8	520021	521339	1318	down	0		-1.31456			738	4	1449824	1455867	6043	down	4	YDR500C YDR501W YDR502C YDR503C	-1.10809
	1642	9	41482	47018	5536	down	2	YIL159W YIL158W	-1.49805			741	4	1465386	1466344	958	down	0		-1.28331
	1645	9	49453	54337	4884	down	1	YIL155C	-0.499195			743	4	1471064	1473558	2494	down	1	YDR514C	-0.85511
	1647	9	57680	58952	1272	down	0		-0.842853			745	4	1488596	1489541	945	down	0		-1.47254
	1649	9	68591	69917	1326	down	1	YIL148W	-1.7326			747	4	1490804	1494238	3434	down	1	YDR527W	-1.54376
	1656	9	79997	85559	5562	down	2	YIL143C YIL142W	-0.798842			749	4	1500475	1501310	835	down	0		-0.785088
	1658	9	96559	106775	10216	down	6	YIL134C-A YIL134W YIL133C YIL132C YIL131C YIL130W	-0.894908			752	4	1510515	1512195	1680	down	1	YDR538W	-0.833376
	1662	9	115702	119614	3912	down	1	YIL127C	-0.885606			754	4	1514392	1516604	2212	down	0		-0.625397
	1667	9	126923	128362	1439	down	0		-0.694996			756	4	1520749	1522512	1763	down	0		-0.794371
	1673	9	144565	147183	2618	down	0		-0.833809			758	5	5096	7700	2604	down	1	YEL073C	-0.240306
	1684	9	171112	171830	718	down	0		-2.06612			762	5	15503	16429	926	down	0		-0.943045
	1688	9	182367	183607	1240	down	0		-2.30423			765	5	39399	39605	206	down	0		-1.09396
	1691	9	186469	193679	7210	down	4	YIL094C YIL093C YIL092W YIL091C	-0.861122			768	5	46586	47178	592	down	0		-0.763983
	1698	9	204912	214421	9509	down	2	YIL079C YIL078W	-1.19409			770	5	48669	48962	293	down	0		-0.830696
	1704	9	224505	225973	1468	down	0		-1.39672			772	5	51170	52138	968	down	0		-2.18154
	1708	9	230925	233594	2669	down	1	YIL069C	-1.44931			774	5	53311	53828	517	down	0		-2.25142
	1711	9	241875	242825	950	down	1	YIL064W	-0.665626			777	5	64774	65690	916	down	1	YEL048C	-1.80491
	1714	9	244848	245887	1039	down	1	YIL061C	-0.880191			781	5	84321	84647	326	down	0		-1.20272
	1720	9	255326	257751	2425	down	2	YIL053W YIL052C	-1.24211			785	5	110607	111479	872	down	0		-1.0623
	1728	9	293771	295290	1519	down	0		-0.917896			787	5	116055	117576	1521	down	2	YEL021W YEL020W-A	-0.688121
	1730	9	297576	300700	3124	down	0		-0.680607			789	5	120899	121474	575	down	0		-1.05166
	1733	9	312764	319207	6443	down	4	YIL021W YIL020C YIL019W YIL018W	-1.05769			791	5	125921	126709	788	down	0		-0.851491
	1740	9	338703	343080	4377	down	2	YIL009W YIL008W	-0.573227			793	5	131276	131505	229	down	0		-0.912219
	1744	9	348375	349931	1556	down	1	YIL003W	-0.470313			797	5	140684	141350	666	down	0		-0.753659
	1751	9	400482	402786	2304	down	0		-0.689994			800	5	150063	151474	1411	down	1	YEL001C	-1.09485
	1753	9	404915	409901	4986	down	3	YIR026C YIR027C YIR028W	-0.825466			802	5	166719	167697	978	down	0		-1.08449
	1768	10	39217	41197	1980	down	1	YJL208C	-1.02508			804	5	171653	172796	1143	down	1	YER009W	-0.865865
	1770	10	45464	46555	1091	down	0		-2.13561			809	5	186218	188292	2074	down	0		-0.712857
	1777	10	57527	59406	1879	down	0		-1.33048			811	5	194475	194764	289	down	1	YER019C-A	-0.947378
	1779	10	60506	68054	7548	down	2	YJL198W YJL197W	-0.552172			814	5	202534	205756	3222	down	1	YER024W	-1.0384
	1781	10	69209	71776	2567	down	1	YJL194W	-0.871832			818	5	224715	225477	762	down	0		-1.4996
	1783	10	73082	87610	14528	down	9	YJL191W YJL190C YJL189W YJL187C YJL186W YJL185C YJL184W YJL183W YJL181W	-1.11951			820	5	227484	228270	786	down	0		-0.865622
	1785	10	90612	92824	2212	down	1	YJL177W	-1.61517			824	5	250854	252070	1216	down	1	YER048W-A	-1.21286
	1788	10	98422	100096	1674	down	0		-0.43714			827	5	265870	266264	394	down	0		-0.745816
	1802	10	140374	141280	906	down	1	YJL148W	-1.31164			829	5	267956	272494	4538	down	3	YER056C-A YER057C YER058W	-1.75644
	1808	10	156346	157280	934	down	1	YJL136C	-2.1076			833	5	287059	289497	2438	down	0		-0.449948
	1815	10	168565	175306	6741	down	0		-0.512575			836	5	294585	295482	897	down	0		-0.747181
	1821	10	185402	187163	1761	down	1	YJL125C	-1.05246			838	5	298112	299451	1339	down	0		-1.02158
	1823	10	189536	192691	3155	down	3	YJL122W YJL121C YJL118W	-1.31976			840	5	305439	308026	2587	down	2	YER074W YER074W-A	-1.41736
	1841	10	239764	242690	2926	down	1	YJL099W	-0.90196			842	5	310663	311446	783	down	0		-1.11138
	1845	10	247100	253434	6334	down	1	YJL095W	-0.545505			845	5	325284	326198	914	down	0		-1.67852
	1851	10	266697	267417	720	down	0		-1.22311			847	5	331874	332907	1033	down	1	YER087C-B	-0.555802
	1863	10	310846	313411	2565	down	1	YJL069C	-0.936426			851	5	358875	359438	563	down	0		-0.810088
	1873	10	339411	346736	7325	down	3	YJL051W YJL050W YJL049W	-0.924594			853	5	361600	364371	2771	down	0		-1.29161
	1885	10	383164	385687	2523	down	1	YJL033W	-0.994483			855	5	374854	375012	158	down	0		-0.892212
	1898	10	413346	414808	1462	down	1	YJL011C	-0.635743			858	5	395375	399384	4009	down	3	YER116C YER117W YER118C	-1.15138
	1900	10	416284	417360	1076	down	0		-1.53952			860	5	404213	405017	804	down	0		-1.09746
	1902	10	418222	422280	4058	down	1	YJL008C	-0.869411			862	5	408405	409407	1002	down	0		-1.27938
	1909	10	438360	442398	4038	down	2	YJR002W YJR003C	-1.09379			864	5	413394	416748	3354	down	3	YER126C YER127W YER128W	-1.83221
	1917	10	461294	462063	769	down	1	YJR014W	-1.01892			867	5	420796	425912	5116	down	2	YER130C YER131W	-1.04249
	1924	10	489653	494602	4949	down	1	YJR032W	-0.528014			873	5	464605	465153	548	down	0		-1.18424
	1932	10	512277	514217	1940	down	0		-1.04235			875	5	467227	467971	744	down	0		-1.28708
	1940	10	525995	527342	1347	down	1	YJR048W	-0.707428			878	5	483700	484948	1248	down	0		-1.27799
	1943	10	538349	540313	1964	down	1	YJR055W	-0.950363			881	5	504094	504303	209	down	0		-0.837945
	1950	10	554787	557510	2723	down	2	YJR063W YJR064W	-1.17901			883	5	509873	510564	691	down	0		-1.03677
	1954	10	561519	572296	10777	down	5	YJR067C YJR068W YJR069C YJR070C YJR072C	-0.793396			887	5	525869	527151	1282	down	1	YER170W	-1.10634
	1956	10	573070	575386	2316	down	2	YJR074W YJR075W	-0.461002			890	5	544283	545513	1230	down	0		-0.515208
	1967	10	607818	608788	970	down	1	YJR094W-A	-1.39482			892	5	549179	549486	307	down	0		-0.794749
	1970	10	611994	613180	1186	down	1	YJR097W	-0.739825			894	5	553301	554307	1006	down	1	YER183C	-0.747633
	1991	10	651633	654247	2614	down	2	YJR123W YJR124C	-1.29917			897	5	560133	561173	1040	down	0		-0.758061
	1999	10	663794	664940	1146	down	1	YJR129C	-0.830737			899	5	562640	563084	444	down	0		-0.858142
	2008	10	697976	703442	5466	down	3	YJR143C YJR144W YJR145C	-0.787464			905	6	39958	41209	1251	down	0		-0.587333
	2019	11	7823	10146	2323	down	0		-1.3373			907	6	42559	45845	3286	down	3	YFL046W YFL045C YFL044C	-0.501848
	2024	11	19877	23883	4006	down	1	YKL217W	-0.440651			909	6	62409	65513	3104	down	2	YFL034C-B YFL034C-A	-1.53215
	2026	11	24923	29829	4906	down	2	YKL216W YKL215C	-0.617487			911	6	78671	82231	3560	down	2	YFL028C YFL027C	-0.414952
	2033	11	56799	61815	5016	down	0		-0.959113			913	6	90191	92327	2136	down	0		-0.731899
	2038	11	67965	69789	1824	down	1	YKL198C	-0.575853			915	6	94893	95326	433	down	0		-0.813506
	2044	11	80793	82872	2079	down	1	YKL191W	-0.966128			917	6	102598	104592	1994	down	1	YFL017C	-0.747418
	2055	11	106932	118908	11976	down	5	YKL181W YKL180W YKL179C YKL178C YKL176C	-0.727806			919	6	109067	112408	3341	down	1	YFL012W	-0.444555
	2059	11	125108	126408	1300	down	0		-1.34208			921	6	118669	120204	1535	down	0		-0.831118
	2067	11	157675	162704	5029	down	3	YKL156W YKL155C YKL154W	-0.601666			924	6	146551	150016	3465	down	2	YFL001W YFR001W	-1.29853
	2072	11	173317	177986	4669	down	3	YKL145W YKL144C YKL143W	-0.893143			926	6	155720	157197	1477	down	1	YFR006W	-0.670764
	2081	11	198120	199145	1025	down	0		-0.535548			928	6	158783	159356	573	down	0		-0.816228
	2085	11	232355	234230	1875	down	1	YKL109W	-0.506725			932	6	181526	181723	197	down	0		-0.630675
	2090	11	246005	246532	527	down	0		-0.593552			934	6	184073	184683	610	down	0		-0.893084
	2094	11	255602	257498	1896	down	2	YKL099C YKL098W	-0.4716			936	6	192100	195305	3205	down	0		-0.399494
	2104	11	281500	284185	2685	down	1	YKL081W	-1.19162			938	6	200942	201628	686	down	0		-0.70075
	2107	11	287478	290218	2740	down	1	YKL078W	-0.847229			940	6	207171	207806	635	down	0		-1.04583
	2110	11	297668	298156	488	down	0		-0.938677			942	6	219694	221652	1958	down	1	YFR031C-A	-1.72684
	2115	11	312417	313782	1365	down	0		-0.680283			944	6	222823	224428	1605	down	2	YFR032C-A YFR032C-B	-1.38119
	2124	11	334168	335393	1225	down	1	YKL056C	-1.43869			946	6	225377	226584	1207	down	1	YFR035C	-0.548067
	2131	11	362804	364712	1908	down	1	YKL039W	-0.823623			948	6	233793	234106	313	down	0		-0.917469
	2140	11	386889	388758	1869	down	1	YKL027W	-0.600624			951	6	243457	244095	638	down	0		-0.870802
	2145	11	396377	400468	4091	down	1	YKL021C	-0.557821			953	6	262664	269647	6983	down	2	YFR055W YFR057W	-0.482969
	2149	11	409106	416866	7760	down	1	YKL014C	-0.586445			956	7	14228	15010	782	down	0		-1.3591
	2154	11	424495	427688	3193	down	1	YKL009W	-0.571126			958	7	22289	24954	2665	down	2	YGL254W YGL253W	-0.409747
	2157	11	430383	432897	2514	down	1	YKL006W	-1.73143			960	7	29918	30851	933	down	0		-0.60691
	2165	11	460362	461602	1240	down	0		-0.914816			962	7	38679	39379	700	down	0		-1.51489
	2170	11	484451	493519	9068	down	4	YKR024C YKR025W YKR026C YKR027W	-0.777335			964	7	41564	45400	3836	down	3	YGL244W YGL243W YGL242C	-0.443325
	2174	11	501511	503853	2342	down	0		-0.371402			967	7	55822	56945	1123	down	0		-1.23567
	2179	11	520880	523595	2715	down	2	YKR044W YKR045C	-0.727657			969	7	62192	63838	1646	down	2	YGL232W YGL231C	-0.638099
	2185	11	540717	551998	11281	down	3	YKR055W YKR056W YKR057W	-0.688226			971	7	72848	75246	2398	down	2	YGL226C-A YGL226W	-1.38822
	2187	11	553008	556579	3571	down	1	YKR058W	-1.17624			974	7	86894	87437	543	down	0		-0.550792
	2190	11	561528	564771	3243	down	1	YKR064W	-0.927282			977	7	93796	95663	1867	down	1	YGL210W	-0.768749
	2196	11	579779	581306	1527	down	0		-0.883134			980	7	114601	114870	269	down	0		-1.23842
	2199	11	585351	600292	14941	down	7	YKR079C YKR080W YKR081C YKR082W YKR083C YKR084C YKR085C	-0.656696			983	7	124409	124884	475	down	0		-0.777749
	2204	11	615981	622505	6524	down	1	YKR094C	-1.0479			986	7	131291	131788	497	down	0		-1.50282
	2207	11	641587	642293	706	down	0		-0.867144			989	7	144138	144472	334	down	0		-0.799928
	2210	11	645609	649738	4129	down	1	YKR102W	-0.537661			991	7	147953	149998	2045	down	2	YGL189C YGL187C	-1.31726
	2213	11	651805	665514	13709	down	2	YKR103W YKR104W	-0.586784			993	7	152571	153676	1105	down	0		-0.835659
	2214	12	11352	20011	8659	down	3	YLL063C YLL062C YLL061W	-0.605865			996	7	172620	174954	2334	down	1	YGL175C	-0.407873
	2222	12	41319	53206	11887	down	4	YLL048C YLL046C YLL043W YLL042C	-0.466126			998	7	181709	183686	1977	down	1	YGL171W	-1.65369
	2230	12	91435	92371	936	down	0		-2.44546			1001	7	213452	214155	703	down	0		-1.04745
	2233	12	99224	101149	1925	down	1	YLL022C	-0.776456			1004	7	223784	230578	6794	down	3	YGL148W YGL147C YGL146C	-0.925142
	2239	12	126697	130019	3322	down	1	YLL011W	-1.05791			1006	7	234007	234705	698	down	0		-0.91546
	2241	12	131731	135639	3908	down	1	YLL008W	-0.799225			1009	7	245124	245548	424	down	0		-0.942252
	2243	12	138493	142515	4022	down	2	YLL005C YLL004W	-1.05701			1011	7	253964	255676	1712	down	0		-1.28172
	2246	12	155557	157892	2335	down	1	YLR003C	-2.02683			1014	7	265781	266214	433	down	0		-0.804841
	2249	12	164252	168680	4428	down	4	YLR007W YLR008C YLR009W YLR010C	-0.817371			1018	7	275897	278580	2683	down	1	YGL123W	-1.24362
	2251	12	174562	178164	3602	down	2	YLR015W YLR016C	-0.770187			1020	7	283501	284823	1322	down	0		-1.97715
	2260	12	225482	233014	7532	down	4	YLR039C YLR040C YLR042C YLR043C	-0.632634			1022	7	288357	289960	1603	down	1	YGL117W	-1.74391
	2263	12	241941	247824	5883	down	5	YLR048W YLR049C YLR050C YLR051C YLR052W	-0.665304			1024	7	292882	293532	650	down	0		-0.492244
	2265	12	249878	264714	14836	down	7	YLR055C YLR056W YLR057W YLR058C YLR059C YLR060W YLR061W	-1.0253			1026	7	295672	296288	616	down	0		-1.26296
	2268	12	267877	272155	4278	down	2	YLR067C YLR068W	-0.792869			1029	7	306715	307619	904	down	1	YGL106W	-1.3533
	2270	12	275758	285576	9818	down	6	YLR071C YLR072W YLR073C YLR074C YLR075W YLR077W	-1.27397			1031	7	310797	315030	4233	down	3	YGL103W YGL101W YGL100W	-1.24107
	2273	12	290851	312877	22026	down	5	YLR082C YLR083C YLR084C YLR085C YLR086W	-0.640294			1033	7	321668	321928	260	down	0		-0.837178
	2281	12	343937	346160	2223	down	1	YLR103C	-0.562511			1036	7	334239	334810	571	down	0		-1.05469
	2284	12	351686	363957	12271	down	1	YLR106C	-0.525608			1038	7	337527	338024	497	down	0		-1.09635
	2286	12	365098	366277	1179	down	0		-1.2947			1041	7	352752	353383	631	down	0		-1.17876
	2288	12	372816	375539	2723	down	0		-1.0161			1043	7	358774	359543	769	down	1	YGL080W	-1.038
	2297	12	427304	429395	2091	down	1	YLR143W	-0.559634			1045	7	361277	362638	1361	down	0		-2.58671
	2299	12	432158	437455	5297	down	4	YLR145W YLR146C YLR147C YLR148W	-0.849389			1047	7	365577	368311	2734	down	1	YGL075C	-1.66264
	2302	12	440266	441837	1571	down	1	YLR150W	-1.6276			1049	7	374459	377441	2982	down	3	YGL070C YGL068W YGL067W	-0.59236
	2306	12	447683	451370	3687	down	1	YLR154C	-0.825029			1051	7	381141	383548	2407	down	1	YGL064C	-0.802471
	2312	12	498615	500482	1867	down	2	YLR167W YLR168C	-0.855211			1053	7	389392	390241	849	down	0		-0.82398
	2316	12	505101	508412	3311	down	1	YLR175W	-1.41599			1056	7	411110	412229	1119	down	1	YGL047W	-0.500023
	2318	12	514519	524075	9556	down	5	YLR180W YLR181C YLR182W YLR183C YLR185W	-0.669005			1058	7	416974	419317	2343	down	2	YGL043W YGL041C-B	-0.456175
	2321	12	534716	535038	322	down	0		-1.57474			1060	7	420401	421541	1140	down	0		-0.973226
	2323	12	536207	539926	3719	down	2	YLR191W YLR192C	-0.586904			1063	7	432462	434061	1599	down	0		-0.671097
	2325	12	543609	546843	3234	down	1	YLR196W	-1.60693			1065	7	436262	440605	4343	down	4	YGL032C YGL031C YGL030W YGL029W	-2.46282
	2331	12	552721	554171	1450	down	1	YLR205C	-0.525231			1067	7	443351	444057	706	down	0		-1.00009
	2334	12	563219	569499	6280	down	3	YLR211C YLR212C YLR213C	-0.585489			1069	7	448412	448588	176	down	0		-0.717953
	2337	12	575190	582124	6934	down	3	YLR220W YLR221C YLR222C	-0.779204			1071	7	454360	455350	990	down	0		-1.55938
	2339	12	585423	586532	1109	down	0		-0.92092			1073	7	461143	461801	658	down	0		-0.920737
	2342	12	593032	604020	10988	down	1	YLR228C	-0.78154			1076	7	471682	472672	990	down	0		-0.524294
	2346	12	609395	612601	3206	down	1	YLR234W	-0.718312			1080	7	496555	498174	1619	down	1	YGR001C	-0.777857
	2359	12	672101	676749	4648	down	2	YLR264W YLR265C	-1.41356			1082	7	502437	503931	1494	down	1	YGR004W	-0.806649
	2363	12	685094	687669	2575	down	0		-0.702735			1086	7	531238	535127	3889	down	3	YGR024C YGR026W YGR027C	-1.16019
	2366	12	711925	713974	2049	down	1	YLR287C-A	-1.42237			1088	7	543932	546504	2572	down	1	YGR030C	-1.3319
	2369	12	718154	719911	1757	down	1	YLR291C	-0.553012			1090	7	548363	548665	302	down	0		-0.646873
	2374	12	733968	735149	1181	down	0		-0.923106			1092	7	554342	557407	3065	down	3	YGR033C YGR034W YGR035C	-1.02001
	2376	12	738860	742070	3210	down	0		-0.288638			1094	7	558728	559201	473	down	0		-0.976548
	2378	12	744182	755410	11228	down	5	YLR306W YLR307W YLR307C-A YLR308W YLR309C	-0.687417			1096	7	560290	561040	750	down	0		-0.69134
	2381	12	765538	769947	4409	down	1	YLR318W	-0.750976			1098	7	574703	576973	2270	down	1	YGR040W	-0.919806
	2384	12	776225	781982	5757	down	4	YLR321C YLR323C YLR324W YLR325C	-0.915579			1101	7	591515	592140	625	down	1	YGR049W	-1.19188
	2389	12	794424	807268	12844	down	5	YLR333C YLR335W YLR336C YLR337C YLR340W	-1.09221			1104	7	604806	607398	2592	down	2	YGR057C YGR058W	-0.791794
	2392	12	813444	819644	6200	down	2	YLR343W YLR344W	-0.861364			1106	7	608884	610172	1288	down	0		-0.663472
	2398	12	837978	839818	1840	down	1	YLR355C	-0.726417			1108	7	612862	617971	5109	down	2	YGR062C YGR063C	-0.894893
	2405	12	866793	869651	2858	down	1	YLR372W	-1.31817			1110	7	619182	620601	1419	down	0		-0.575892
	2408	12	889825	892873	3048	down	0		-0.943528			1112	7	633778	637462	3684	down	4	YGR072W YGR074W YGR075C YGR076C	-0.767578
	2410	12	897952	901785	3833	down	0		-0.795902			1114	7	639786	641849	2063	down	2	YGR078C YGR079W	-0.609535
	2415	12	914957	917753	2796	down	0		-0.589178			1116	7	643223	649219	5996	down	4	YGR081C YGR082W YGR083C YGR084C	-1.2022
	2418	12	921735	924676	2941	down	1	YLR401C	-0.799914			1118	7	656042	656544	502	down	0		-1.08445
	2420	12	926386	933708	7322	down	5	YLR404W YLR405W YLR406C YLR406C-A YLR407W	-0.973754			1121	7	676283	676573	290	down	0		-1.11221
	2422	12	934471	938808	4337	down	1	YLR409C	-0.877702			1123	7	687342	687834	492	down	0		-1.45946
	2429	12	966623	968956	2333	down	0		-0.568648			1125	7	694634	696424	1790	down	1	YGR102C	-1.35403
	2431	12	969955	971389	1434	down	0		-0.525047			1127	7	697872	702836	4964	down	2	YGR105W YGR106C	-1.02493
	2434	12	992110	993355	1245	down	0		-1.64272			1129	7	725908	727244	1336	down	1	YGR118W	-1.10667
	2436	12	994296	1009968	15672	down	5	YLR430W YLR431C YLR432W YLR433C YLR435W	-0.578586			1131	7	729892	730724	832	down	1	YGR120C	-1.08839
	2438	12	1013368	1019752	6384	down	4	YLR438C-A YLR439W YLR440C YLR441C	-0.874592			1133	7	737492	740340	2848	down	0		-1.30328
	2440	12	1026303	1027197	894	down	0		-0.967456			1135	7	745522	746523	1001	down	1	YGR126W	-0.589436
	2442	12	1028195	1032067	3872	down	2	YLR448W YLR449W	-1.23402			1137	7	749338	752137	2799	down	1	YGR129W	-1.52115
	2444	12	1034363	1037926	3563	down	0		-0.638805			1140	7	756617	757967	1350	down	1	YGR133W	-0.565239
	2447	12	1044920	1051901	6981	down	1	YLR454W	-0.911804			1142	7	761208	763766	2558	down	2	YGR135W YGR136W	-0.596917
	2449	12	1054375	1055749	1374	down	1	YLR456W	-0.582443			1144	7	767319	767989	670	down	0		-0.89966
	2451	12	1057952	1062051	4099	down	1	YLR460C	-0.671308			1147	7	781258	782317	1059	down	0		-1.91387
	2455	13	18574	22236	3662	down	2	YML126C YML125C	-0.709849			1149	7	784327	788886	4559	down	4	YGR146C YGR146C-A YGR147C YGR148C	-1.14845
	2457	13	23917	27951	4034	down	2	YML123C YML121W	-0.542404			1151	7	792731	796643	3912	down	2	YGR152C YGR153W	-0.746693
	2462	13	41973	45258	3285	down	2	YML114C YML113W	-1.11389			1153	7	797620	800411	2791	down	1	YGR155W	-0.733212
	2465	13	51569	57707	6138	down	4	YML109W YML108W YML107C YML106W	-0.794127			1155	7	805063	808507	3444	down	2	YGR158C YGR159C	-1.44738
	2467	13	58546	62587	4041	down	1	YML104C	-0.862829			1157	7	810476	824399	13923	down	0		-1.28619
	2469	13	64264	65403	1139	down	0		-1.39625			1159	7	833486	836531	3045	down	3	YGR168C YGR169C YGR169C-A	-0.865533
	2471	13	68229	68727	498	down	0		-0.610728			1161	7	840057	840617	560	down	0		-0.828436
	2474	13	79867	84020	4153	down	3	YML096W YML095C YML094W	-0.714836			1163	7	842205	844290	2085	down	1	YGR172C	-1.41448
	2476	13	87655	89216	1561	down	0		-1.16617			1166	7	848678	850929	2251	down	1	YGR177C	-1.65233
	2487	13	107010	109920	2910	down	1	YML080W	-0.682321			1169	7	859127	859719	592	down	1	YGR183C	-0.859039
	2490	13	114518	117145	2627	down	0		-0.587393			1171	7	867262	867655	393	down	0		-1.05269
	2493	13	119706	126776	7070	down	2	YML074C YML073C	-0.856596			1173	7	870401	871772	1371	down	1	YGR187C	-1.04855
	2501	13	140521	156398	15877	down	7	YML066C YML065W YML064C YML063W YML062C YML061C YML060W	-0.714243			1175	7	874683	875324	641	down	0		-1.02009
	2504	13	160529	165122	4593	down	3	YML057W YML056C YML055W	-0.608229			1177	7	879075	880319	1244	down	0		-1.05919
	2509	13	206145	207436	1291	down	0		-0.776214			1179	7	883699	884076	377	down	1	YGR192C	-1.05879
	2511	13	210303	212821	2518	down	0		-0.796987			1181	7	888576	889470	894	down	1	YGR195W	-1.6417
	2516	13	220556	229427	8871	down	6	YML027W YML026C YML025C YML024W YML023C YML022W	-1.00045			1185	7	901610	902619	1009	down	0		-1.82766
	2519	13	231754	236190	4436	down	2	YML019W YML018C	-0.621209			1187	7	905156	905625	469	down	1	YGR203W	-0.978497
	2523	13	241670	244152	2482	down	2	YML015C YML014W	-1.09929			1190	7	911388	912123	735	down	0		-0.996286
	2536	13	285848	290305	4457	down	1	YMR011W	-0.720364			1192	7	914949	915329	380	down	0		-1.16713
	2538	13	297113	303303	6190	down	2	YMR014W YMR015C	-1.09901			1194	7	919544	922629	3085	down	2	YGR214W YGR215W	-1.17864
	2547	13	335199	337818	2619	down	2	YMR032W YMR030W-A	-0.579209			1196	7	923924	925176	1252	down	0		-1.01398
	2556	13	364437	379077	14640	down	2	YMR048W YMR049C	-0.828725			1198	7	936860	939950	3090	down	1	YGR221C	-0.580115
	2561	13	388709	390926	2217	down	1	YMR058W	-0.984012			1200	7	947360	947579	219	down	0		-1.22685
	2564	13	393267	395464	2197	down	1	YMR061W	-0.555851			1202	7	953727	953976	249	down	0		-1.08239
	2568	13	414568	416520	1952	down	0		-1.5803			1205	7	961745	962075	330	down	0		-0.715753
	2571	13	419328	421285	1957	down	0		-0.908191			1207	7	969524	970495	971	down	0		-0.791336
	2573	13	424001	425059	1058	down	0		-0.988373			1209	7	974217	974702	485	down	1	YGR240C-A	-1.40125
	2584	13	453948	456168	2220	down	1	YMR093W	-0.988891			1212	7	981314	984361	3047	down	1	YGR246C	-1.49066
	2587	13	462966	463840	874	down	0		-0.981286			1215	7	995576	997340	1764	down	1	YGR251W	-1.4897
	2598	13	499454	504725	5271	down	3	YMR116C YMR117C YMR118C	-1.34244			1217	7	998761	1001281	2520	down	0		-0.631397
	2600	13	506401	507355	954	down	0		-0.949992			1219	7	1011735	1012877	1142	down	0		-0.821618
	2606	13	516976	520135	3159	down	1	YMR125W	-1.05602			1221	7	1016807	1018675	1868	down	1	YGR262C	-0.661089
	2608	13	522989	535862	12873	down	5	YMR128W YMR129W YMR130W YMR131C YMR132C	-0.645902			1223	7	1021578	1023135	1557	down	0		-1.58999
	2613	13	549626	554599	4973	down	3	YMR142C YMR143W YMR144W	-1.47726			1225	7	1025094	1025519	425	down	1	YGR267C	-0.711334
	2615	13	557588	559917	2329	down	2	YMR146C YMR147W	-0.725392			1227	7	1037828	1038985	1157	down	3	YGR271C-A YGR272C YGR273C	-0.934169
	2626	13	585074	586540	1466	down	0		-1.88307			1229	7	1044997	1046484	1487	down	1	YGR277C	-0.954397
	2630	13	597571	599353	1782	down	1	YMR168C	-0.499953			1232	7	1050844	1051732	888	down	1	YGR280C	-1.82828
	2632	13	603969	604420	451	down	0		-0.510147			1234	7	1058511	1060494	1983	down	1	YGR283C	-1.81082
	2645	13	628426	631398	2972	down	2	YMR184W YMR185W	-1.32541			1236	8	4929	4992	63	down	0		-0.935084
	2648	13	640207	649956	9749	down	3	YMR190C YMR191W YMR192W	-0.642042			1238	8	10437	11581	1144	down	0		-0.818375
	2650	13	650899	652145	1246	down	1	YMR194W	-1.32951			1242	8	21101	22688	1587	down	0		-1.0933
	2653	13	664040	664599	559	down	0		-0.926919			1245	8	34693	36055	1362	down	0		-1.44391
	2658	13	682545	684927	2382	down	0		-0.913459			1248	8	47777	48000	223	down	0		-0.986535
	2662	13	693896	703539	9643	down	5	YMR213W YMR214W YMR215W YMR216C YMR217W	-0.993492			1250	8	62479	62944	465	down	0		-0.776012
	2671	13	724284	726613	2329	down	1	YMR228W	-0.821074			1252	8	64641	65321	680	down	1	YHL021C	-0.754204
	2674	13	730306	733791	3485	down	2	YMR230W YMR230W-A	-1.6104			1254	8	69677	70235	558	down	1	YHL018W	-0.722453
	2677	13	749216	755162	5946	down	4	YMR240C YMR241W YMR242C YMR242W-A	-0.777727			1256	8	75276	78580	3304	down	3	YHL015W YHL014C YHL013C	-1.50529
	2679	13	759915	762316	2401	down	1	YMR246W	-0.69848			1258	8	81131	82148	1017	down	0		-1.92329
	2681	13	763895	768077	4182	down	1	YMR247C	-1.16017			1260	8	97310	99283	1973	down	1	YHL006C	-0.768741
	2690	13	785066	790100	5034	down	2	YMR259C YMR260C	-0.899173			1262	8	101330	107516	6186	down	3	YHL002W YHL001W YHR001W	-0.662927
	2696	13	802735	805098	2363	down	2	YMR268C YMR269W	-0.700598			1264	8	111115	111385	270	down	0		-1.62206
	2699	13	808892	809945	1053	down	0		-0.966655			1266	8	114635	115932	1297	down	1	YHR005C-A	-1.17569
	2707	13	839624	840467	843	down	0		-1.07017			1268	8	117554	117853	299	down	0		-0.869177
	2714	13	865225	874638	9413	down	4	YMR300C YMR301C YMR302C YMR303C	-0.603193			1270	8	125187	126660	1473	down	0		-1.30248
	2718	13	877688	879423	1735	down	0		-0.624484			1272	8	130972	132826	1854	down	1	YHR014W	-0.875775
	2722	13	892116	896995	4879	down	2	YMR309C YMR310C	-0.99074			1275	8	142831	144290	1459	down	0		-1.91654
	2731	14	35211	42062	6851	down	4	YNL321W YNL320W YNL318C YNL317W	-0.615795			1277	8	146653	152203	5550	down	4	YHR021C YHR021W-A YHR022C YHR022C-A	-1.16233
	2733	14	46402	54204	7802	down	4	YNL312W YNL311C YNL310C YNL309W	-0.620011			1279	8	172236	173378	1142	down	0		-1.3741
	2735	14	55165	55936	771	down	0		-1.30471			1282	8	179919	180711	792	down	0		-1.01279
	2738	14	60495	75369	14874	down	7	YNL304W YNL302C YNL301C YNL300W YNL299W YNL298W YNL297C	-0.794504			1285	8	186894	188096	1202	down	1	YHR039C-A	-0.565986
	2740	14	82553	87354	4801	down	3	YNL292W YNL291C YNL290W	-0.72884			1287	8	193596	195992	2396	down	0		-0.490693
	2750	14	118884	121153	2269	down	1	YNL275W	-0.476134			1289	8	197899	198756	857	down	0		-1.04228
	2754	14	139194	144214	5020	down	1	YNL267W	-0.42569			1291	8	201345	202223	878	down	0		-1.15554
	2756	14	147305	154076	6771	down	1	YNL262W	-0.56376			1294	8	207266	207831	565	down	0		-0.86755
	2760	14	167242	169877	2635	down	2	YNL255C YNL254C	-0.668509			1296	8	209178	211138	1960	down	2	YHR050W-A YHR051W	-1.2874
	2762	14	171243	173577	2334	down	1	YNL252C	-0.317149			1298	8	219627	225365	5738	down	5	YHR059W YHR060W YHR061C YHR062C YHR063C	-1.09507
	2764	14	176987	180184	3197	down	0		-1.14058			1300	8	226743	232761	6018	down	3	YHR065C YHR066W YHR067W	-1.07223
	2766	14	181777	189995	8218	down	4	YNL247W YNL246W YNL245C YNL244C	-0.770568			1302	8	234210	235197	987	down	0		-1.87874
	2769	14	198966	200248	1282	down	1	YNL240C	-0.464108			1304	8	238137	239249	1112	down	0		-1.3433
	2773	14	214631	215568	937	down	1	YNL232W	-0.684015			1306	8	241214	242738	1524	down	1	YHR072W-A	-1.16746
	2775	14	220131	223073	2942	down	1	YNL227C	-1.0569			1308	8	250726	251231	505	down	0		-0.954624
	2784	14	248405	251960	3555	down	2	YNL211C YNL210W	-0.839743			1310	8	267292	268215	923	down	1	YHR081W	-1.3958
	2786	14	254819	263836	9017	down	5	YNL207W YNL206C YNL204C YNL202W YNL201C	-0.528441			1312	8	272975	274037	1062	down	0		-1.51215
	2796	14	296004	297643	1639	down	1	YNL182C	-0.871958			1314	8	276265	278000	1735	down	1	YHR085W	-0.810522
	2799	14	302581	303478	897	down	1	YNL178W	-1.6378			1316	8	280238	283502	3264	down	4	YHR086W-A YHR087W YHR088W YHR089C	-1.5017
	2801	14	304633	309382	4749	down	2	YNL176C YNL175C	-0.546113			1318	8	292255	294446	2191	down	0		-1.02171
	2807	14	322014	332232	10218	down	6	YNL166C YNL165W YNL164C YNL163C YNL162W-A YNL162W	-0.84266			1321	8	309521	309903	382	down	0		-0.717999
	2811	14	348097	348988	891	down	0		-1.21968			1323	8	314306	316388	2082	down	2	YHR100C YHR101C	-0.925465
	2815	14	359062	365002	5940	down	2	YNL141W YNL139C	-0.852392			1325	8	319928	320150	222	down	0		-0.758415
	2819	14	374782	377283	2501	down	0		-0.765419			1327	8	328047	328501	454	down	0		-0.657607
	2822	14	385181	396227	11046	down	3	YNL126W YNL125C YNL124W	-0.779807			1330	8	338261	338419	158	down	0		-1.13317
	2824	14	400890	402242	1352	down	1	YNL119W	-0.998186			1333	8	345540	346215	675	down	0		-1.46763
	2828	14	408122	410810	2688	down	1	YNL116W	-0.77764			1335	8	349218	355207	5989	down	3	YHR120W YHR121W YHR122W	-0.696407
	2830	14	412708	418842	6134	down	4	YNL113W YNL112W YNL111C YNL110C	-1.82557			1337	8	360944	365081	4137	down	3	YHR127W YHR128W YHR129C	-1.33149
	2833	14	443193	447116	3923	down	2	YNL096C YNL095C	-0.927482			1340	8	381285	388841	7556	down	5	YHR141C YHR142W YHR143W YHR143W-A YHR144C	-1.56033
	2836	14	453220	458268	5048	down	2	YNL091W YNL090W	-0.57033			1342	8	392789	394089	1300	down	2	YHR147C YHR148W	-1.66417
	2842	14	485070	486491	1421	down	1	YNL075W	-0.932573			1344	8	395839	396751	912	down	0		-1.79984
	2845	14	489706	491069	1363	down	1	YNL072W	-0.608341			1346	8	401074	403616	2542	down	2	YHR152W YHR153C	-1.25284
	2847	14	492400	506191	13791	down	7	YNL070W YNL069C YNL068C YNL067W-B YNL067W YNL066W YNL065W	-0.806573			1348	8	410708	412514	1806	down	1	YHR156C	-0.619163
	2850	14	509520	511702	2182	down	0		-1.52429			1352	8	438786	444216	5430	down	3	YHR167W YHR168W YHR169W	-1.07136
	2853	14	526002	532242	6240	down	3	YNL054W YNL053W YNL052W	-0.482531			1354	8	448200	448653	453	down	0		-1.16539
	2855	14	533084	536850	3766	down	1	YNL050C	-0.748908			1356	8	461250	462193	943	down	0		-1.22263
	2860	14	549639	553199	3560	down	1	YNL041C	-0.943216			1358	8	464470	468595	4125	down	1	YHR181W	-0.623414
	2864	14	569302	574370	5068	down	1	YNL033W	-0.419441			1360	8	473350	475099	1749	down	1	YHR185C	-0.680302
	2868	14	586717	593073	6356	down	4	YNL024C-A YNL024C YNL023C YNL022C	-0.529861			1362	8	480757	481492	735	down	0		-1.0497
	2881	14	626013	629301	3288	down	2	YNL002C YNL001W	-0.983808			1365	8	491640	494448	2808	down	1	YHR196W	-1.71252
	2889	14	644514	648922	4408	down	2	YNR011C YNR012W	-0.786108			1367	8	496266	497060	794	down	1	YHR198C	-0.606056
	2892	14	653013	665079	12066	down	4	YNR015W YNR016C YNR017W YNR018W	-0.411102			1369	8	500975	501481	506	down	0		-1.2499
	2894	14	665739	668157	2418	down	2	YNR019W YNR020C	-0.465281			1371	8	503480	506723	3243	down	1	YHR203C	-1.94263
	2896	14	677759	683118	5359	down	1	YNR030W	-0.531311			1373	8	508853	509237	384	down	0		-0.88837
	2900	14	695487	703500	8013	down	5	YNR038W YNR039C YNR040W YNR041C YNR043W	-0.597992			1376	8	551948	553841	1893	down	1	YHR215W	-0.685394
	2902	14	718644	724701	6057	down	3	YNR052C YNR053C YNR054C	-1.30577			1382	9	35186	36396	1210	down	0		-0.503291
	2905	14	731765	734181	2416	down	2	YNR056C YNR057C	-0.745918			1384	9	39443	39999	556	down	1	YIL161W	-1.09839
	2912	14	743999	749134	5135	down	2	YNR062C YNR063W	-0.518564			1386	9	41724	42051	327	down	0		-0.898684
	2914	14	756189	757663	1474	down	0		-0.821702			1388	9	45866	46567	701	down	1	YIL158W	-2.08789
	2922	15	6841	8756	1915	down	0		-0.763509			1392	9	68418	70209	1791	down	1	YIL148W	-1.53022
	2926	15	18161	20189	2028	down	0		-0.589312			1397	9	87801	89741	1940	down	2	YIL139C YIL138C	-0.762734
	2935	15	52319	53691	1372	down	0		-0.921197			1400	9	94438	94840	402	down	0		-0.777037
	2937	15	55684	61640	5956	down	4	YOL142W YOL141W YOL140W YOL139C	-1.05706			1402	9	96559	102273	5714	down	5	YIL134C-A YIL134W YIL133C YIL132C YIL131C	-1.36855
	2942	15	78358	81849	3491	down	2	YOL128C YOL127W	-0.809323			1405	9	113447	114020	573	down	0		-1.00373
	2944	15	83510	87328	3818	down	2	YOL125W YOL124C	-0.86127			1407	9	116472	118148	1676	down	1	YIL127C	-1.24267
	2947	15	89068	95243	6175	down	3	YOL122C YOL121C YOL120C	-1.2957			1410	9	127217	127750	533	down	0		-1.75395
	2954	15	113602	114875	1273	down	0		-0.84776			1412	9	130474	130670	196	down	0		-0.84119
	2959	15	135670	138636	2966	down	1	YOL097C	-1.05834			1414	9	135351	136845	1494	down	0		-0.958815
	2962	15	141933	147302	5369	down	3	YOL093W YOL092W YOL091W	-1.14905			1417	9	148456	148961	505	down	0		-0.940824
	2965	15	151457	152088	631	down	0		-1.36524			1419	9	151229	151407	178	down	0		-0.699447
	2974	15	173226	175030	1804	down	0		-0.728769			1421	9	155984	156777	793	down	0		-1.27775
	2976	15	179173	181439	2266	down	1	YOL080C	-1.15014			1424	9	164317	165060	743	down	0		-0.567493
	2978	15	186266	187411	1145	down	0		-1.96595			1426	9	171112	173998	2886	down	1	YIL103W	-0.88502
	2986	15	227071	228736	1665	down	0		-1.58105			1429	9	182704	184036	1332	down	0		-1.30131
	2995	15	243860	246664	2804	down	1	YOL045W	-0.411243			1431	9	187275	189586	2311	down	1	YIL093C	-1.08855
	2999	15	252127	254635	2508	down	2	YOL040C YOL039W	-2.42575			1433	9	192308	193998	1690	down	0		-1.17505
	3003	15	260784	262275	1491	down	0		-0.852962			1435	9	202028	212943	10915	down	3	YIL084C YIL083C YIL079C	-1.06501
	3007	15	269598	272299	2701	down	2	YOL029C YOL028C	-0.712329			1437	9	216572	217359	787	down	1	YIL076W	-0.824314
	3011	15	281417	282830	1413	down	0		-1.3047			1441	9	229077	235532	6455	down	4	YIL071C YIL070C YIL069C YIL068C	-0.787955
	3014	15	285162	288289	3127	down	1	YOL020W	-0.81401			1445	9	242240	242645	405	down	0		-0.921309
	3020	15	307423	309101	1678	down	1	YOL010W	-1.3063			1448	9	254659	259124	4465	down	3	YIL053W YIL052C YIL051C	-1.2294
	3023	15	315131	316799	1668	down	1	YOL005C	-0.431676			1451	9	271604	274929	3325	down	3	YIL045W YIL044C YIL043C	-0.695476
	3030	15	332960	334839	1879	down	1	YOR004W	-1.11625			1453	9	277526	278524	998	down	1	YIL040W	-1.03448
	3041	15	353754	356337	2583	down	1	YOR011W-A	-1.123			1455	9	282851	283050	199	down	0		-0.680565
	3066	15	415838	416664	826	down	0		-1.02859			1461	9	310842	310998	156	down	0		-0.784361
	3069	15	420453	422072	1619	down	0		-1.13593			1463	9	313407	317121	3714	down	3	YIL020C YIL019W YIL018W	-1.26383
	3076	15	431253	432026	773	down	0		-1.58211			1466	9	321059	326108	5049	down	2	YIL016W YIL015W	-0.671225
	3081	15	444197	446980	2783	down	2	YOR063W YOR064C	-1.21757			1468	9	334578	339359	4781	down	2	YIL010W YIL009C-A	-0.493691
	3084	15	455146	455831	685	down	0		-0.807267			1470	9	342229	343438	1209	down	2	YIL008W YIL007C	-1.25117
	3086	15	460148	464703	4555	down	1	YOR072W-B	-0.794324			1472	9	348042	350651	2609	down	3	YIL004C YIL003W YIL002W-A	-0.917885
	3088	15	475052	481651	6599	down	4	YOR080W YOR081C YOR083W YOR084W	-0.56693			1475	9	356259	357107	848	down	1	YIR001C	-0.963051
	3098	15	503616	506904	3288	down	2	YOR095C YOR096W	-1.3728			1480	9	381954	382314	360	down	1	YIR015W	-0.786513
	3101	15	509494	511410	1916	down	0		-0.769822			1482	9	397212	399906	2694	down	2	YIR021W YIR022W	-0.497913
	3103	15	515055	517474	2419	down	2	YOR101W YOR103C	-0.550454			1486	9	414614	416564	1950	down	1	YIR032C	-0.49994
	3113	15	563446	565782	2336	down	1	YOR128C	-0.517534			1490	10	21838	23472	1634	down	2	YJL218W YJL217W	-0.63835
	3115	15	566734	570068	3334	down	1	YOR129C	-1.00863			1492	10	40738	41434	696	down	0		-2.05091
	3120	15	581459	582125	666	down	0		-1.48291			1494	10	53693	54775	1082	down	0		-1.34733
	3124	15	600816	606343	5527	down	3	YOR143C YOR144C YOR145C	-0.73117			1496	10	58067	61353	3286	down	0		-1.1846
	3129	15	623263	625101	1838	down	0		-0.937846			1499	10	73478	80317	6839	down	4	YJL191W YJL190C YJL189W YJL187C	-1.83123
	3137	15	648117	652964	4847	down	2	YOR167C YOR168W	-1.02305			1501	10	81920	91664	9744	down	8	YJL185C YJL184W YJL183W YJL181W YJL180C YJL179W YJL178C YJL177W	-1.02785
	3141	15	659648	661113	1465	down	1	YOR175C	-0.383038			1503	10	96168	97818	1650	down	1	YJL173C	-0.768211
	3146	15	676891	678879	1988	down	1	YOR182C	-1.74468			1505	10	104142	105087	945	down	0		-1.24684
	3149	15	685351	691084	5733	down	2	YOR188W YOR189W	-0.55248			1507	10	109731	109957	226	down	0		-1.1158
	3157	15	725847	731706	5859	down	2	YOR205C YOR206W	-1.09824			1509	10	114695	116551	1856	down	1	YJL162C	-0.945563
	3159	15	739153	740302	1149	down	0		-1.98			1512	10	126147	126821	674	down	0		-2.29576
	3163	15	748161	752071	3910	down	1	YOR217W	-0.638728			1514	10	128730	129480	750	down	0		-0.530206
	3167	15	760879	761479	600	down	1	YOR224C	-1.4281			1517	10	139452	141055	1603	down	1	YJL148W	-1.78381
	3175	15	775392	782544	7152	down	3	YOR233W YOR234C YOR236W	-1.03957			1520	10	152504	157995	5491	down	4	YJL138C YJL137C YJL136W-A YJL136C	-1.12998
	3177	15	788890	792468	3578	down	2	YOR242C YOR243C	-0.637542			1522	10	160265	160889	624	down	0		-1.08443
	3190	15	830913	834206	3293	down	2	YOR271C YOR272W	-0.827379			1525	10	172040	173590	1550	down	0		-0.963064
	3198	15	867003	869572	2569	down	4	YOR293W YOR293C-A YOR294W YOR295W	-1.83306			1527	10	177444	177706	262	down	0		-1.40995
	3201	15	879517	890227	10710	down	5	YOR301W YOR303W YOR304W YOR304C-A YOR305W	-0.493755			1529	10	180251	181867	1616	down	0		-0.651649
	3203	15	894175	903578	9403	down	5	YOR308C YOR310C YOR311C YOR312C YOR313C	-1.10273			1531	10	183998	192357	8359	down	7	YJL126W YJL125C YJL124C YJL123C YJL122W YJL121C YJL118W	-0.993426
	3205	15	904394	905710	1316	down	1	YOR315W	-0.894141			1533	10	195034	205157	10123	down	1	YJL115W	-0.590149
	3211	15	929971	930515	544	down	0		-0.89103			1535	10	207412	207815	403	down	0		-1.08533
	3214	15	933840	935410	1570	down	0		-0.561394			1538	10	216608	217435	827	down	0		-2.14815
	3219	15	950801	957020	6219	down	1	YOR337W	-0.569229			1540	10	219365	221316	1951	down	1	YJL107C	-0.71076
	3221	15	958370	964355	5985	down	2	YOR339C YOR340C	-1.30408			1542	10	226447	227948	1501	down	1	YJL104W	-1.04287
	3223	15	965500	967980	2480	down	1	YOR342C	-1.10226			1544	10	241426	242690	1264	down	0		-2.0108
	3227	15	980570	985140	4570	down	1	YOR346W	-0.969171			1546	10	245270	247553	2283	down	2	YJL097W YJL096W	-0.709431
	3238	15	1010312	1011534	1222	down	1	YOR358W	-1.23487			1548	10	257257	257402	145	down	0		-1.23425
	3244	15	1028002	1029481	1479	down	1	YOR369C	-2.26256			1551	10	262426	262942	516	down	0		-0.85232
	3261	16	23325	28626	5301	down	3	YPL274W YPL273W YPL272C	-0.656315			1554	10	271900	272944	1044	down	0		-0.772774
	3275	16	66207	71070	4863	down	2	YPL255W YPL254W	-0.572771			1557	10	289035	289622	587	down	0		-1.00185
	3278	16	75586	77307	1721	down	1	YPL249C-A	-1.69858			1559	10	294618	295128	510	down	1	YJL077C	-0.679898
	3280	16	81769	83325	1556	down	0		-0.548198			1562	10	312235	312993	758	down	0		-1.93469
	3282	16	84829	88573	3744	down	2	YPL245W YPL244C	-0.852932			1565	10	327378	329042	1664	down	0		-0.432051
	3290	16	121241	121922	681	down	0		-1.79344			1568	10	337627	343117	5490	down	2	YJL052W YJL051W	-0.980718
	3298	16	142406	143674	1268	down	0		-2.05088			1570	10	347790	349239	1449	down	0		-0.8822
	3300	16	152606	154533	1927	down	1	YPL211W	-1.73291			1572	10	351856	352733	877	down	0		-1.24637
	3308	16	182272	183145	873	down	1	YPL192C	-0.896226			1574	10	357948	358943	995	down	0		-0.369926
	3312	16	190429	191944	1515	down	0		-0.834691			1577	10	375107	376419	1312	down	1	YJL038C	-0.975827
	3316	16	199570	203107	3537	down	1	YPL183C	-0.931784			1580	10	383684	391265	7581	down	4	YJL033W YJL031C YJL030W YJL029C	-0.576652
	3319	16	209712	210116	404	down	0		-0.701064			1582	10	393263	394613	1350	down	0		-1.11736
	3323	16	218553	219254	701	down	0		-0.919545			1585	10	407382	407614	232	down	0		-0.896461
	3331	16	241944	244175	2231	down	2	YPL163C YPL162C	-0.531773			1587	10	413346	414808	1462	down	1	YJL011C	-1.3445
	3343	16	275927	277574	1647	down	1	YPL146C	-1.80215			1589	10	419033	419736	703	down	0		-1.45453
	3346	16	279938	282720	2782	down	2	YPL144W YPL143W	-1.20911			1591	10	421223	421732	509	down	0		-1.40015
	3353	16	302026	304291	2265	down	1	YPL131W	-1.60819			1593	10	422990	424569	1579	down	1	YJL006C	-0.323092
	3355	16	307661	312027	4366	down	1	YPL127C	-0.841292			1595	10	431809	433027	1218	down	1	YJL003W	-0.881811
	3363	16	331176	334387	3211	down	0		-1.05922			1597	10	434676	436819	2143	down	1	YJL001W	-0.554598
	3368	16	357573	360870	3297	down	1	YPL103C	-0.630058			1599	10	438706	439143	437	down	0		-2.17753
	3370	16	369755	371831	2076	down	1	YPL094C	-1.37901			1601	10	441979	442684	705	down	0		-0.937932
	3374	16	385611	386446	835	down	0		-1.12171			1603	10	449054	451073	2019	down	1	YJR006W	-0.73751
	3376	16	403823	408105	4282	down	2	YPL081W YPL079W	-1.39659			1605	10	453292	455128	1836	down	1	YJR009C	-0.713324
	3383	16	424346	425092	746	down	1	YPL068C	-1.53965			1607	10	457924	462063	4139	down	4	YJR010C-A YJR011C YJR013W YJR014W	-0.834563
	3387	16	432786	433547	761	down	1	YPL061W	-0.693436			1609	10	465870	466128	258	down	0		-1.40002
	3389	16	436817	444294	7477	down	0		-1.65379			1612	10	486007	486738	731	down	0		-1.15115
	3396	16	458288	459732	1444	down	1	YPL052W	-1.22591			1614	10	490327	491341	1014	down	0		-1.33618
	3401	16	469717	472474	2757	down	1	YPL043W	-0.762593			1617	10	501644	501941	297	down	0		-0.933567
	3403	16	479863	482085	2222	down	3	YPL038W-A YPL038W YPL037C	-0.853713			1619	10	512918	514432	1514	down	0		-1.78716
	3405	16	484203	485945	1742	down	0		-0.847583			1621	10	517089	518591	1502	down	0		-0.926017
	3411	16	509584	510582	998	down	0		-0.970097			1624	10	538615	544085	5470	down	2	YJR055W YJR056C	-0.815202
	3417	16	523842	524698	856	down	0		-1.11714			1626	10	554942	555867	925	down	1	YJR063W	-1.91304
	3431	16	571094	572146	1052	down	0		-0.755196			1629	10	568910	572296	3386	down	3	YJR069C YJR070C YJR072C	-1.02009
	3435	16	580676	581510	834	down	0		-2.11123			1631	10	576206	576738	532	down	0		-1.07134
	3439	16	598236	599776	1540	down	0		-0.757402			1634	10	587125	587769	644	down	0		-1.06309
	3454	16	638799	640419	1620	down	1	YPR034W	-0.715585			1636	10	598508	598899	391	down	0		-1.31572
	3460	16	653889	655152	1263	down	1	YPR043W	-1.40689			1638	10	603791	605652	1861	down	1	YJR094C	-0.426039
	3463	16	658847	659601	754	down	0		-0.794788			1640	10	607176	608788	1612	down	1	YJR094W-A	-1.39767
	3466	16	673521	676026	2505	down	2	YPR058W YPR060C	-0.509966			1642	10	611619	613180	1561	down	1	YJR097W	-0.955854
	3471	16	685494	686890	1396	down	0		-1.21948			1644	10	617703	619498	1795	down	2	YJR101W YJR102C	-0.416852
	3475	16	701960	702846	886	down	0		-0.771501			1648	10	645781	646657	876	down	0		-0.88917
	3477	16	711739	713391	1652	down	1	YPR088C	-0.792004			1650	10	649531	654247	4716	down	3	YJR122W YJR123W YJR124C	-0.943538
	3482	16	726214	728141	1927	down	0		-0.808788			1653	10	671113	673440	2327	down	1	YJR133W	-0.640876
	3485	16	731038	731966	928	down	0		-1.90913			1655	10	675401	677158	1757	down	2	YJR135C YJR135W-A	-0.860332
	3487	16	736236	736835	599	down	0		-1.8059			1657	10	683125	684541	1416	down	0		-0.543519
	3493	16	745704	751845	6141	down	3	YPR110C YPR111W YPR112C	-0.852285			1660	10	694997	696690	1693	down	1	YJR141W	-1.34385
	3498	16	760782	762841	2059	down	0		-0.946254			1662	10	700349	703955	3606	down	2	YJR144W YJR145C	-0.848409
	3501	16	769744	771457	1713	down	0		-0.996541			1665	10	721272	725563	4291	down	1	YJR153W	-0.471836
	3503	16	774199	776883	2684	down	0		-1.27269			1667	11	2849	3528	679	down	0		-0.947984
	3509	16	791780	792569	789	down	0		-0.683168			1670	11	24627	26420	1793	down	1	YKL216W	-0.783219
	3511	16	794561	796280	1719	down	1	YPR132W	-1.22724			1672	11	30402	31598	1196	down	1	YKL214C	-0.99812
	3513	16	802087	802800	713	down	0		-1.39386			1674	11	33953	34693	740	down	0		-0.524659
	3516	16	815030	821937	6907	down	3	YPR141C YPR143W YPR144C	-0.954374			1676	11	38280	39342	1062	down	0		-1.02009
	3525	16	869356	873617	4261	down	0		-0.883135			1678	11	46117	50470	4353	down	3	YKL208W YKL207W YKL206C	-0.810828
	3527	16	877982	881041	3059	down	2	YPR168W YPR169W	-0.903491			1680	11	53172	53759	587	down	0		-0.476577
	3530	16	890553	891229	676	down	0		-0.681576			1683	11	79652	81428	1776	down	1	YKL192C	-0.918598
	3540	16	916735	919288	2553	down	1	YPR190C	-1.10563			1685	11	84646	85470	824	down	0		-0.509831
	3546	16	932941	933840	899	down	0		-1.91026			1687	11	86753	87926	1173	down	0		-0.225936
	3548	16	934689	936356	1667	down	0		-0.900774			1689	11	93360	96456	3096	down	1	YKL185W	-0.586145
	1	1	61	8930	8869	nochange	1	YAL067C	-0.682266			1691	11	98401	98579	178	down	1	YKL183C-A	-0.986983
	4	1	35541	35732	191	nochange	0		0.174849			1693	11	106594	110482	3888	down	2	YKL181W YKL180W	-1.20803
	7	1	40007	57701	17694	nochange	9	YAL055W YAL054C YAL053W YAL051W YAL049C YAL048C YAL047C YAL046C YAL044W-A	-0.139458			1695	11	125108	126408	1300	down	0		-1.38404
	9	1	58998	60233	1235	nochange	0		-0.0314616			1698	11	135552	136840	1288	down	0		-1.29839
	11	1	62132	64946	2814	nochange	1	YAL041W	-0.228214			1700	11	140212	141501	1289	down	0		-0.634694
	14	1	71627	74419	2792	nochange	2	YAL038W YAL037C-A	0.114939			1702	11	150435	154843	4408	down	2	YKL160W YKL159C	-0.889143
	16	1	77733	81191	3458	nochange	1	YAL034W-A	-0.23005			1704	11	157675	166554	8879	down	5	YKL156W YKL155C YKL154W YKL152C YKL151C	-0.661356
	18	1	82726	86930	4204	nochange	3	YAL033W YAL032C YAL031C	-0.307547			1707	11	173940	177463	3523	down	2	YKL145W YKL144C	-1.38896
	20	1	87864	92525	4661	nochange	1	YAL029C	-0.0567926			1709	11	184812	186570	1758	down	3	YKL138C-A YKL138C YKL137W	-0.795538
	22	1	93743	104394	10651	nochange	3	YAL027W YAL026C YAL025C	-0.431069			1711	11	195351	196102	751	down	1	YKL130C	-1.03744
	24	1	107133	113410	6277	nochange	2	YAL022C YAL021C	-0.28061			1713	11	201340	203092	1752	down	0		-0.829656
	27	1	120701	124406	3705	nochange	2	YAL017W YAL016C-B	-0.22672			1716	11	212240	212768	528	down	1	YKL122C	-0.924858
	29	1	125738	129755	4017	nochange	2	YAL015C YAL014C	-0.241942			1718	11	218377	219491	1114	down	1	YKL119C	-0.829054
	31	1	133524	135878	2354	nochange	1	YAL010C	0.00534538			1720	11	222302	227156	4854	down	2	YKL114C YKL113C	-0.845724
	33	1	138211	139087	876	nochange	0		-0.424249			1722	11	233197	234737	1540	down	0		-0.963742
	35	1	144517	158552	14035	nochange	6	YAL002W YAL001C YAR002W YAR002C-A YAR003W YAR007C	-0.0231853			1725	11	255602	256570	968	down	1	YKL099C	-1.75816
	37	1	166158	179084	12926	nochange	4	YAR014C YAR015W YAR018C YAR019C	-0.37649			1727	11	268984	270220	1236	down	1	YKL091C	-0.399681
	39	1	181332	182343	1011	nochange	0		-0.298183			1729	11	271318	274856	3538	down	2	YKL090W YKL089W	-0.502585
	41	1	187754	190577	2823	nochange	0		-0.290431			1731	11	280162	282697	2535	down	2	YKL084W YKL082C	-1.61971
	43	1	192587	229352	36765	nochange	6	YAR042W YAR050W YAR062W YAR066W YAR068W YAR071W	-0.249			1733	11	284185	284554	369	down	0		-1.07408
	46	2	9724	11901	2177	nochange	1	YBL107C	0.110515			1735	11	288420	289269	849	down	0		-2.03623
	48	2	15286	20981	5695	nochange	1	YBL104C	-0.0297922			1737	11	298742	299289	547	down	0		-0.893427
	50	2	23044	23538	494	nochange	0		0.0378653			1739	11	302943	303516	573	down	0		-0.27392
	52	2	24666	26704	2038	nochange	0		-0.296241			1741	11	306381	307706	1325	down	1	YKL069W	-1.03697
	54	2	29119	36209	7090	nochange	0		-0.270933			1743	11	309515	310071	556	down	0		-1.54713
	57	2	40703	45342	4639	nochange	3	YBL097W YBL095W YBL093C	-0.077836			1745	11	313567	314243	676	down	0		-0.731385
	59	2	46792	56953	10161	nochange	4	YBL091C-A YBL091C YBL090W YBL089W	-0.0672121			1748	11	325286	327209	1923	down	2	YKL061W YKL060C	-0.782034
	63	2	61214	61769	555	nochange	0		-0.0773177			1751	11	333447	335817	2370	down	2	YKL056C YKL055C	-1.66449
	65	2	64749	68795	4046	nochange	1	YBL084C	-0.220573			1754	11	341693	342421	728	down	0		-0.961709
	68	2	73400	74746	1346	nochange	1	YBL080C	0.111617			1756	11	348463	348954	491	down	0		-1.17745
	73	2	81191	83829	2638	nochange	1	YBL076C	-0.247928			1758	11	352607	353361	754	down	0		-1.07264
	75	2	85929	87719	1790	nochange	1	YBL074C	0.325445			1760	11	357548	357976	428	down	0		-0.885988
	77	2	93170	95977	2807	nochange	1	YBL067C	-0.083699			1762	11	361116	361891	775	down	0		-1.16847
	79	2	97152	100092	2940	nochange	1	YBL066C	-0.268226			1764	11	363887	364712	825	down	0		-1.28916
	81	2	101540	107121	5581	nochange	2	YBL063W YBL061C	-0.16001			1766	11	374863	375131	268	down	0		-0.958166
	84	2	111136	113468	2332	nochange	2	YBL058W YBL057C	0.129675			1769	11	384247	387496	3249	down	1	YKL028W	-1.01539
	86	2	114471	116504	2033	nochange	1	YBL055C	-0.161149			1771	11	396650	398297	1647	down	1	YKL021C	-0.915692
	89	2	120026	124843	4817	nochange	1	YBL051C	-0.47337			1773	11	403454	404137	683	down	1	YKL018C-A	-0.872603
	91	2	127457	131199	3742	nochange	1	YBL047C	-0.0543114			1775	11	425633	434973	9340	down	6	YKL009W YKL008C YKL007W YKL006C-A YKL006W YKL005C	-1.01445
	93	2	132469	134778	2309	nochange	1	YBL046W	0.220027			1777	11	438119	439692	1573	down	1	YKL001C	-0.852385
	95	2	137532	141250	3718	nochange	1	YBL042C	-0.373784			1780	11	445182	446537	1355	down	1	YKR003W	-0.45171
	97	2	142665	144108	1443	nochange	1	YBL039W-B	0.529641			1783	11	460768	461602	834	down	0		-1.56681
	99	2	145790	152289	6499	nochange	3	YBL038W YBL037W YBL036C	-0.136481			1785	11	486555	487754	1199	down	0		-1.318
	101	2	157202	164176	6974	nochange	4	YBL033C YBL032W YBL031W YBL030C	-0.112022			1787	11	488886	491460	2574	down	0		-0.551689
	103	2	166036	167260	1224	nochange	1	YBL029W	-0.770801			1789	11	509747	511467	1720	down	1	YKR037C	-0.591689
	105	2	169489	181323	11834	nochange	5	YBL026W YBL025W YBL024W YBL023C YBL022C	-0.23345			1791	11	513127	515134	2007	down	0		-1.06068
	108	2	185164	190141	4977	nochange	1	YBL018C	-0.160547			1793	11	517035	518262	1227	down	0		-1.06205
	110	2	194968	206754	11786	nochange	4	YBL014C YBL013W YBL011W YBL010C	-0.0953049			1795	11	521389	521850	461	down	0		-1.71063
	112	2	212826	214782	1956	nochange	0		-0.154031			1797	11	532889	533521	632	down	0		-0.869724
	114	2	216644	219602	2958	nochange	1	YBL006C	0.0480151			1799	11	546934	547901	967	down	0		-1.06419
	116	2	226905	227129	224	nochange	0		-0.179042			1801	11	549250	557036	7786	down	4	YKR056W YKR057W YKR058W YKR060W	-1.1328
	118	2	231734	236548	4814	nochange	0		-0.0894414			1804	11	561528	562579	1051	down	0		-1.06581
	120	2	238088	239001	913	nochange	0		-0.710393			1806	11	570308	571572	1264	down	0		-0.952876
	122	2	240218	244377	4159	nochange	2	YBR002C YBR003W	0.055268			1808	11	582944	584934	1990	down	1	YKR077W	-0.785763
	126	2	248687	249721	1034	nochange	0		-0.192476			1810	11	588418	593259	4841	down	2	YKR080W YKR081C	-1.46906
	128	2	251272	269031	17759	nochange	6	YBR008C YBR010W YBR011C YBR013C YBR014C YBR015C	-0.213982			1812	11	598338	599868	1530	down	1	YKR085C	-0.879653
	131	2	271067	279018	7951	nochange	3	YBR017C YBR018C YBR019C	-0.120286			1814	11	603369	605091	1722	down	1	YKR088C	-0.543325
	134	2	284517	287417	2900	nochange	1	YBR023C	-0.0579473			1816	11	608449	610932	2483	down	1	YKR090W	-0.301191
	137	2	290177	292865	2688	nochange	1	YBR025C	0.227406			1818	11	613116	614005	889	down	0		-1.39221
	139	2	294894	295474	580	nochange	0		0.122837			1820	11	617301	621531	4230	down	1	YKR094C	-0.883643
	141	2	301223	303440	2217	nochange	0		0.0767104			1822	11	625188	626055	867	down	1	YKR095W-A	-1.17569
	143	2	304704	304897	193	nochange	0		0.208366			1824	11	632668	633015	347	down	0		-0.66214
	145	2	306467	309374	2907	nochange	0		-0.191566			1827	11	649738	651626	1888	down	0		-0.497831
	148	2	315066	315219	153	nochange	0		-0.18104			1829	11	658167	665514	7347	down	0		-0.849636
	150	2	316281	320470	4189	nochange	2	YBR040W YBR041W	0.0889164			1831	12	15617	17984	2367	down	1	YLL062C	-0.887901
	152	2	321923	331296	9373	nochange	4	YBR043C YBR044C YBR045C YBR046C	-0.0728778			1833	12	39219	41089	1870	down	2	YLL050C YLL049W	-0.939347
	155	2	336655	336879	224	nochange	0		-0.211337			1835	12	46289	49990	3701	down	1	YLL046C	-1.14314
	157	2	342762	342885	123	nochange	0		-0.497822			1838	12	66445	68955	2510	down	1	YLL036C	-0.906237
	159	2	344958	347497	2539	nochange	1	YBR055C	-0.235065			1840	12	72372	74788	2416	down	1	YLL033W	-1.16832
	161	2	351848	359117	7269	nochange	3	YBR057C YBR058C YBR058C-A	0.0601934			1842	12	79946	80351	405	down	0		-0.717682
	163	2	360811	366729	5918	nochange	3	YBR060C YBR061C YBR062C	-0.104687			1845	12	95124	98276	3152	down	1	YLL024C	-0.743792
	165	2	368465	369887	1422	nochange	1	YBR065C	-0.0113124			1847	12	100135	101399	1264	down	0		-1.41573
	167	2	374518	375542	1024	nochange	0		0.0766496			1849	12	105348	105723	375	down	0		-0.823974
	169	2	377047	378605	1558	nochange	1	YBR069C	-0.167666			1851	12	116218	116440	222	down	0		-0.809963
	171	2	383100	390432	7332	nochange	2	YBR073W YBR074W	-0.234746			1853	12	125441	128487	3046	down	2	YLL012W YLL011W	-1.1532
	173	2	394423	394883	460	nochange	0		-0.142015			1856	12	140933	141469	536	down	0		-1.33892
	175	2	400234	405552	5318	nochange	1	YBR081C	-0.0157422			1858	12	146102	146679	577	down	0		-1.09449
	177	2	408907	409839	932	nochange	0		-0.165427			1860	12	155819	158361	2542	down	1	YLR003C	-1.70219
	180	2	416955	417864	909	nochange	0		-0.294066			1862	12	164252	167791	3539	down	4	YLR007W YLR008C YLR009W YLR010C	-1.21266
	182	2	421462	422172	710	nochange	0		-0.326891			1865	12	174562	177887	3325	down	2	YLR015W YLR016C	-0.706533
	184	2	424650	425005	355	nochange	0		-0.207891			1868	12	183305	185116	1811	down	2	YLR021W YLR022C	-0.976657
	187	2	430000	431474	1474	nochange	1	YBR093C	0.183078			1871	12	192995	193901	906	down	0		-0.67258
	189	2	432707	435730	3023	nochange	1	YBR095C	-0.187272			1874	12	201078	205143	4065	down	3	YLR029C YLR030W YLR031W	-1.14718
	191	2	437613	443786	6173	nochange	2	YBR097W YBR098W	-0.187696			1876	12	208201	208516	315	down	0		-0.665524
	193	2	446571	448507	1936	nochange	0		0.141606			1879	12	221896	222380	484	down	0		-1.39724
	195	2	450576	450845	269	nochange	0		0.362824			1881	12	229509	231940	2431	down	2	YLR042C YLR043C	-1.18512
	197	2	452537	453429	892	nochange	1	YBR106W	-0.146435			1884	12	237259	239031	1772	down	1	YLR046C	-1.14911
	199	2	455349	460636	5287	nochange	3	YBR108W YBR109C YBR110W	0.00194337			1886	12	241941	246911	4970	down	4	YLR048W YLR049C YLR050C YLR051C	-1.29501
	201	2	462716	464973	2257	nochange	0		-0.155507			1888	12	255047	256657	1610	down	0		-0.598899
	203	2	467884	480349	12465	nochange	4	YBR115C YBR117C YBR118W YBR119W	-0.0813396			1890	12	259341	265357	6016	down	4	YLR059C YLR060W YLR061W YLR063W	-1.17313
	206	2	485996	489622	3626	nochange	1	YBR125C	0.0503327			1892	12	266438	267526	1088	down	2	YLR065C YLR066W	-1.31309
	208	2	494481	500907	6426	nochange	4	YBR129C YBR130C YBR131W YBR132C	-0.176327			1894	12	270177	271593	1416	down	1	YLR068W	-1.57199
	210	2	501930	506473	4543	nochange	2	YBR133C YBR135W	-0.05938			1896	12	280838	284471	3633	down	3	YLR073C YLR074C YLR075W	-1.55419
	213	2	514042	515073	1031	nochange	1	YBR138C	0.0169196			1898	12	286055	286616	561	down	0		-0.945131
	215	2	516560	518392	1832	nochange	0		-0.100427			1900	12	291876	293821	1945	down	1	YLR082C	-0.614196
	217	2	524679	527115	2436	nochange	0		0.0276427			1902	12	295985	296640	655	down	0		-1.36801
	219	2	528863	532672	3809	nochange	1	YBR143C	-0.390121			1904	12	299696	302737	3041	down	1	YLR085C	-1.20089
	221	2	534016	535238	1222	nochange	0		0.0312043			1906	12	307118	308012	894	down	0		-0.67909
	223	2	537175	538336	1161	nochange	0		-0.250632			1908	12	315296	316435	1139	down	0		-1.10117
	225	2	541632	544653	3021	nochange	1	YBR150C	-0.469522			1910	12	319719	320826	1107	down	0		-0.831919
	227	2	545819	548092	2273	nochange	2	YBR152W YBR153W	0.0487607			1912	12	331860	332741	881	down	0		-0.605742
	229	2	551763	553376	1613	nochange	0		0.303886			1914	12	339014	339698	684	down	0		-0.959415
	231	2	557682	558193	511	nochange	0		-0.475578			1916	12	345556	348555	2999	down	2	YLR104W YLR105C	-0.855592
	233	2	562782	563797	1015	nochange	0		-0.50224			1918	12	363238	363957	719	down	0		-1.63244
	235	2	564815	565580	765	nochange	1	YBR162W-A	0.1302			1921	12	374713	374944	231	down	0		-0.695064
	237	2	566597	570425	3828	nochange	2	YBR164C YBR165W	-0.0685923			1923	12	377348	378064	716	down	0		-0.480278
	240	2	573149	575068	1919	nochange	0		0.239238			1925	12	381050	381191	141	down	0		-0.906316
	242	2	577172	578387	1215	nochange	0		-0.0343097			1928	12	391647	392645	998	down	0		-0.736015
	244	2	581958	585105	3147	nochange	2	YBR175W YBR176W	-0.00349146			1930	12	395182	400351	5169	down	2	YLR127C YLR128W	-1.01773
	246	2	587062	587897	835	nochange	0		0.138038			1932	12	406618	408524	1906	down	1	YLR132C	-0.478296
	248	2	593881	594119	238	nochange	0		-0.264727			1934	12	413177	416758	3581	down	2	YLR135W YLR136C	-0.653967
	250	2	597109	603468	6359	nochange	4	YBR184W YBR185C YBR186W YBR187W	-0.0151362			1937	12	426846	427961	1115	down	0		-1.07492
	252	2	607371	618495	11124	nochange	8	YBR192W YBR193C YBR194W YBR195C YBR196C YBR196C-A YBR197C YBR198C	-0.184281			1939	12	431993	435673	3680	down	3	YLR145W YLR146C YLR147C	-0.943924
	254	2	619425	623344	3919	nochange	2	YBR200W YBR200W-A	0.0287406			1941	12	440266	442919	2653	down	2	YLR150W YLR151C	-1.5026
	257	2	628766	641709	12943	nochange	5	YBR203W YBR204C YBR205W YBR207W YBR208C	-0.163022			1943	12	444578	445234	656	down	0		-0.67041
	259	2	648633	649438	805	nochange	0		-0.452096			1945	12	447683	448789	1106	down	1	YLR154C	-1.65737
	262	2	652355	656809	4454	nochange	1	YBR215W	-0.130001			1948	12	497455	502356	4901	down	4	YLR167W YLR168C YLR170C YLR172C	-1.03306
	264	2	657999	663948	5949	nochange	4	YBR217W YBR218C YBR219C YBR220C	-0.0654105			1950	12	505281	506646	1365	down	0		-1.93794
	267	2	668497	669603	1106	nochange	1	YBR223C	-0.0798835			1953	12	517689	518449	760	down	0		-1.14605
	269	2	671028	679400	8372	nochange	4	YBR225W YBR227C YBR228W YBR229C	-0.1075			1955	12	519873	524308	4435	down	3	YLR183C YLR185W YLR186W	-1.39603
	271	2	682010	685398	3388	nochange	3	YBR231C YBR233W YBR233W-A	-0.471105			1957	12	527798	528541	743	down	0		-0.756796
	273	2	687657	689059	1402	nochange	0		0.142902			1959	12	536820	537749	929	down	0		-0.693248
	275	2	690676	696836	6160	nochange	3	YBR236C YBR237W YBR238C	-0.261754			1961	12	540560	549443	8883	down	6	YLR194C YLR195C YLR196W YLR197W YLR199C YLR200W	-1.05536
	277	2	699594	703136	3542	nochange	1	YBR240C	0.180687			1963	12	552450	552575	125	down	0		-0.702709
	280	2	705436	707366	1930	nochange	1	YBR243C	-0.230142			1966	12	561462	566728	5266	down	3	YLR210W YLR211C YLR212C	-0.658687
	282	2	708146	712132	3986	nochange	1	YBR245C	-0.129362			1968	12	571794	573199	1405	down	1	YLR216C	-0.772174
	284	2	723332	727343	4011	nochange	4	YBR253W YBR254C YBR255W YBR255C-A	0.0316827			1971	12	578630	582591	3961	down	1	YLR222C	-1.64027
	287	2	730290	734534	4244	nochange	2	YBR259W YBR260C	-0.137611			1973	12	584333	586532	2199	down	0		-1.03089
	289	2	741378	742025	647	nochange	1	YBR268W	-0.0670705			1975	12	589430	589694	264	down	0		-0.731959
	291	2	742866	752765	9899	nochange	5	YBR270C YBR271W YBR272C YBR273C YBR274W	-0.163666			1978	12	602946	604020	1074	down	0		-1.13167
	293	2	757750	764117	6367	nochange	4	YBR276C YBR278W YBR279W YBR280C	-0.0310594			1980	12	608760	609828	1068	down	0		-0.506832
	295	2	765286	769785	4499	nochange	3	YBR281C YBR282W YBR283C	-0.344439			1982	12	614687	615185	498	down	0		-0.990843
	297	2	778604	783804	5200	nochange	2	YBR289W YBR290W	-0.142216			1984	12	623400	624547	1147	down	0		-1.87704
	299	2	785882	787254	1372	nochange	0		-0.288181			1986	12	625965	627330	1365	down	1	YLR245C	-1.19324
	301	2	788426	789291	865	nochange	0		-0.180613			1989	12	633629	633966	337	down	0		-1.04879
	303	2	790892	797814	6922	nochange	1	YBR295W	-0.284327			1991	12	636715	637097	382	down	0		-2.8784
	305	2	800947	801938	991	nochange	1	YBR297W	0.163512			1993	12	656773	658685	1912	down	0		-0.987382
	307	3	9580	18288	8708	nochange	3	YCL066W YCL064C YCL063W	0.0378097			1996	12	668736	670423	1687	down	1	YLR262C-A	-0.985815
	309	3	24379	29982	5603	nochange	3	YCL057W YCL056C YCL055W	-0.339736			1998	12	672282	675780	3498	down	2	YLR264W YLR265C	-1.82771
	311	3	32329	34294	1965	nochange	0		-0.157323			2000	12	686732	687489	757	down	0		-1.69351
	313	3	36314	37740	1426	nochange	1	YCL051W	-0.0567093			2002	12	691079	692032	953	down	0		-0.832486
	315	3	42066	44003	1937	nochange	1	YCL048W	-0.0849789			2004	12	696474	697475	1001	down	0		-1.72491
	317	3	47119	48857	1738	nochange	1	YCL044C	0.135841			2006	12	706807	708490	1683	down	1	YLR285W	-0.829043
	319	3	53159	55585	2426	nochange	1	YCL039W	0.0945862			2008	12	711532	715500	3968	down	2	YLR287C-A YLR288C	-1.24714
	322	3	60715	60828	113	nochange	0		-0.234971			2010	12	718996	722688	3692	down	3	YLR292C YLR293C YLR295C	-0.751999
	324	3	62292	68375	6083	nochange	4	YCL033C YCL032W YCL031C YCL030C	-0.13952			2013	12	732297	734669	2372	down	1	YLR303W	-0.622954
	328	3	77127	77928	801	nochange	0		0.341931			2015	12	743705	744548	843	down	1	YLR306W	-0.974152
	330	3	78828	90753	11925	nochange	2	YCL024W YCL021W-A	-0.490996			2018	12	756915	757222	307	down	0		-0.617272
	332	3	92309	102764	10455	nochange	4	YCL017C YCL016C YCL014W YCL012C	-0.118466			2020	12	759484	764138	4654	down	3	YLR312W-A YLR313C YLR314C	-0.502945
	334	3	104213	107316	3103	nochange	3	YCL009C YCL008C YCL005W-A	-0.0509345			2022	12	766013	766969	956	down	0		-0.886748
	336	3	108813	110417	1604	nochange	1	YCL004W	0.0267275			2025	12	771093	772273	1180	down	0		-0.767631
	338	3	111848	114176	2328	nochange	3	YCL001W YCL001W-A YCL001W-B	-0.230607			2027	12	777732	778446	714	down	0		-1.02684
	340	3	115951	116166	215	nochange	0		0.105515			2029	12	780805	782429	1624	down	1	YLR325C	-1.69901
	342	3	127635	128059	424	nochange	0		-0.421338			2031	12	784577	785000	423	down	0		-0.390676
	344	3	129239	130372	1133	nochange	0		-0.149593			2034	12	793763	793894	131	down	0		-0.721104
	346	3	132715	135681	2966	nochange	0		-0.245083			2036	12	795060	797406	2346	down	1	YLR333C	-2.03806
	348	3	137955	146448	8493	nochange	4	YCR012W YCR014C YCR015C YCR016W	-0.157354			2038	12	801629	802611	982	down	0		-2.04721
	350	3	148738	151475	2737	nochange	0		0.177306			2040	12	805232	807268	2036	down	1	YLR340W	-1.32624
	352	3	152859	154190	1331	nochange	1	YCR019W	0.0609004			2042	12	817796	819644	1848	down	1	YLR344W	-1.87224
	356	3	161922	162527	605	nochange	0		-2.42339			2044	12	848967	850396	1429	down	1	YLR361C-A	-0.898306
	358	3	163908	169506	5598	nochange	2	YCR026C YCR027C	-0.044088			2046	12	853040	856354	3314	down	2	YLR363W-A YLR364W	-1.19741
	360	3	171308	173835	2527	nochange	2	YCR028C YCR028C-A	0.141158			2048	12	866404	868279	1875	down	1	YLR372W	-1.19936
	364	3	181722	190207	8485	nochange	1	YCR033W	0.0631256			2050	12	873206	873586	380	down	0		-1.20465
	366	3	193242	210919	17677	nochange	10	YCR036W YCR037C YCR038C YCR039C YCR040W YCR042C YCR043C YCR044C YCR045C YCR046C	-0.150147			2052	12	877558	878061	503	down	0		-1.00212
	368	3	217236	221080	3844	nochange	2	YCR053W YCR054C	-0.20945			2054	12	892664	893729	1065	down	1	YLR385C	-1.18275
	370	3	224400	224647	247	nochange	1	YCR060W	-0.181052			2056	12	897111	899639	2528	down	0		-0.940916
	372	3	226917	227534	617	nochange	0		-0.143904			2058	12	903176	903626	450	down	1	YLR390W	-1.00591
	374	3	228824	236647	7823	nochange	3	YCR065W YCR066W YCR067C	-0.156907			2061	12	909833	910330	497	down	1	YLR395C	-1.04879
	376	3	239471	239911	440	nochange	0		-0.0107204			2063	12	914538	915228	690	down	0		-1.12103
	378	3	244026	250010	5984	nochange	3	YCR073W-A YCR075C YCR076C	-0.0489338			2065	12	918823	919028	205	down	0		-0.982511
	380	3	252500	258570	6070	nochange	2	YCR079W YCR081W	-0.229686			2067	12	922011	922477	466	down	0		-1.296
	382	3	259819	260679	860	nochange	0		-0.131634			2069	12	923978	924676	698	down	0		-1.26717
	384	3	269624	279862	10238	nochange	3	YCR090C YCR091W YCR092C	0.0798578			2071	12	928193	934219	6026	down	6	YLR404W YLR405W YLR406C YLR406C-A YLR407W YLR408C	-1.35976
	386	3	280827	281079	252	nochange	0		0.1569			2073	12	935850	937648	1798	down	0		-1.753
	388	3	282646	284455	1809	nochange	0		0.0558568			2075	12	940287	950713	10426	down	3	YLR411W YLR412W YLR412C-A	-0.861323
	390	3	285919	288753	2834	nochange	1	YCR094W	0.0193285			2078	12	957965	959361	1396	down	0		-0.808342
	392	3	289954	297873	7919	nochange	1	YCR097W	-0.754278			2080	12	963514	964192	678	down	0		-1.30006
	394	3	300963	301726	763	nochange	1	YCR099C	-0.0725689			2082	12	992784	993355	571	down	0		-0.948875
	396	3	306954	314183	7229	nochange	3	YCR105W YCR106W YCR107W	0.0608801			2084	12	1000982	1002668	1686	down	0		-1.05001
	397	4	2228	20424	18196	nochange	4	YDL248W YDL246C YDL245C YDL243C	0.17277			2086	12	1005934	1007298	1364	down	1	YLR435W	-1.07808
	399	4	22413	26070	3657	nochange	1	YDL240W	-0.130835			2089	12	1013963	1014210	247	down	1	YLR438C-A	-0.716489
	404	4	36827	43398	6571	nochange	3	YDL233W YDL232W YDL231C	0.0039633			2091	12	1017156	1024553	7397	down	4	YLR441C YLR442C YLR443W YLR445W	-0.858689
	407	4	50387	55787	5400	nochange	3	YDL226C YDL225W YDL224C	0.022214			2093	12	1026303	1032250	5947	down	3	YLR447C YLR448W YLR449W	-1.42302
	409	4	56910	60726	3816	nochange	1	YDL223C	-0.254875			2095	12	1035815	1036121	306	down	0		-1.01759
	411	4	63707	69090	5383	nochange	3	YDL219W YDL218W YDL217C	-0.152054			2097	12	1041235	1043305	2070	down	1	YLR453C	-1.32626
	413	4	70514	72308	1794	nochange	0		-0.253343			2099	12	1056244	1057681	1437	down	0		-0.823305
	415	4	74321	76084	1763	nochange	1	YDL214C	-0.00327193			2102	13	25814	26393	579	down	0		-0.77889
	418	4	79855	83364	3509	nochange	0		-0.233222			2104	13	30229	32481	2252	down	1	YML119W	-0.419913
	420	4	84745	86391	1646	nochange	1	YDL210W	-0.211401			2107	13	46567	46801	234	down	0		-0.91617
	422	4	88817	89391	574	nochange	0		0.130078			2110	13	54798	56897	2099	down	2	YML108W YML107C	-1.1383
	424	4	91751	93435	1684	nochange	1	YDL205C	-0.55818			2114	13	76897	77551	654	down	1	YML098W	-0.686387
	426	4	95021	98786	3765	nochange	1	YDL203C	-0.251896			2116	13	79623	83915	4292	down	3	YML096W YML095C YML094W	-1.21586
	428	4	100158	101290	1132	nochange	1	YDL200C	-0.236039			2118	13	86493	88186	1693	down	0		-0.785927
	430	4	102472	105903	3431	nochange	2	YDL198C YDL197C	0.010908			2121	13	94108	95666	1558	down	1	YML087C	-0.961905
	432	4	108292	117335	9043	nochange	3	YDL194W YDL193W YDL192W	-0.0388901			2123	13	97141	97501	360	down	0		-0.602446
	435	4	121859	126461	4602	nochange	3	YDL189W YDL188C YDL186W	0.0209185			2125	13	99429	99924	495	down	0		-0.654424
	437	4	127513	130997	3484	nochange	1	YDL185W	-0.586441			2127	13	101658	102205	547	down	0		-1.30057
	439	4	136460	148805	12345	nochange	8	YDL180W YDL179W YDL178W YDL177C YDL176W YDL175C YDL174C YDL173W	-0.113623			2129	13	108263	112046	3783	down	4	YML080W YML079W YML078W YML077W	-0.807625
	441	4	154493	158044	3551	nochange	1	YDL170W	-0.0710459			2131	13	121223	124402	3179	down	1	YML073C	-1.40326
	443	4	159304	162307	3003	nochange	1	YDL168W	0.125213			2133	13	129597	131458	1861	down	1	YML071C	-0.789174
	445	4	164402	169950	5548	nochange	4	YDL165W YDL164C YDL161W YDL160C-A	-0.28871			2135	13	135147	137877	2730	down	1	YML069W	-0.524348
	447	4	172338	177290	4952	nochange	3	YDL159W YDL157C YDL156W	-0.263207			2137	13	139971	143759	3788	down	1	YML066C	-0.340984
	451	4	184536	184864	328	nochange	0		0.445478			2139	13	145138	152590	7452	down	4	YML064C YML063W YML062C YML061C	-1.10734
	455	4	191911	212279	20368	nochange	8	YDL146W YDL145C YDL144C YDL143W YDL142C YDL141W YDL140C YDL139C	-0.116815			2142	13	163683	165760	2077	down	1	YML055W	-1.30225
	457	4	214073	215746	1673	nochange	0		0.0723283			2145	13	180055	181514	1459	down	1	YML047C	-1.01978
	461	4	221558	223679	2121	nochange	1	YDL133W	-1.01951			2147	13	195958	202269	6311	down	0		-1.01356
	463	4	224997	228763	3766	nochange	1	YDL131W	-0.0919989			2149	13	204178	206145	1967	down	2	YML037C YML036W	-0.757948
	467	4	233423	237929	4506	nochange	1	YDL127W	-0.125401			2152	13	223395	226089	2694	down	2	YML025C YML024W	-1.69438
	471	4	248051	255313	7262	nochange	3	YDL117W YDL116W YDL115C	-0.19818			2154	13	228668	229427	759	down	1	YML022W	-1.40135
	474	4	265281	268824	3543	nochange	2	YDL109C YDL108W	-0.100221			2156	13	233220	233993	773	down	0		-0.709601
	476	4	269914	276518	6604	nochange	4	YDL106C YDL105W YDL104C YDL103C	-0.095385			2158	13	235488	236458	970	down	0		-0.951709
	478	4	279557	295802	16245	nochange	9	YDL101C YDL100C YDL099W YDL098C YDL097C YDL095W YDL093W YDL092W YDL091C	-0.0303121			2160	13	241865	243599	1734	down	1	YML015C	-1.01088
	480	4	297416	298781	1365	nochange	0		-0.621546			2164	13	253103	253489	386	down	1	YML007C-A	-0.905836
	482	4	300643	305681	5038	nochange	3	YDL086W YDL085C-A YDL085W	0.235682			2166	13	258148	260055	1907	down	0		-0.96689
	485	4	311647	320212	8565	nochange	3	YDL079C YDL078C YDL077C	-0.148317			2168	13	266967	267942	975	down	1	YML001W	-0.798052
	489	4	326614	331590	4976	nochange	2	YDL073W YDL072C	0.0567351			2170	13	271054	272065	1011	down	1	YMR001C-A	-1.38916
	493	4	334018	336240	2222	nochange	2	YDL067C YDL066W	0.00564392			2172	13	272971	276217	3246	down	2	YMR003W YMR004W	-0.731778
	495	4	337060	339353	2293	nochange	1	YDL064W	-0.106114			2174	13	296636	297113	477	down	0		-1.53552
	498	4	347927	358367	10440	nochange	3	YDL057W YDL056W YDL055C	-0.30366			2176	13	297664	299220	1556	down	0		-1.51768
	500	4	361142	362697	1555	nochange	1	YDL053C	0.200786			2179	13	307713	309631	1918	down	1	YMR017W	-0.584702
	503	4	364794	366738	1944	nochange	1	YDL049C	0.0805153			2181	13	320151	321248	1097	down	0		-0.916394
	505	4	373892	375052	1160	nochange	1	YDL044C	-0.0462656			2184	13	327449	328354	905	down	1	YMR028W	-0.545708
	507	4	380280	382079	1799	nochange	0		-0.148897			2187	13	335199	335412	213	down	0		-1.82196
	509	4	383252	392483	9231	nochange	3	YDL037C YDL036C YDL035C	-0.103756			2190	13	343107	343671	564	down	0		-0.889838
	511	4	398375	404066	5691	nochange	2	YDL029W YDL028C	-0.063853			2192	13	348380	349970	1590	down	1	YMR039C	-0.669886
	513	4	405267	406505	1238	nochange	0		0.237846			2194	13	351368	352421	1053	down	0		-0.781022
	515	4	417871	420618	2747	nochange	1	YDL019C	-0.201208			2198	13	369346	371606	2260	down	0		-1.31581
	518	4	428822	431573	2751	nochange	2	YDL013W YDL012C	0.19064			2202	13	392394	393420	1026	down	0		-0.742136
	520	4	433339	446778	13439	nochange	6	YDL008W YDL007W YDL006W YDL005C YDL004W YDL003W	-0.19768			2204	13	396666	397115	449	down	0		-1.22542
	522	4	447880	451640	3760	nochange	1	YDL001W	0.0554343			2206	13	399511	401897	2386	down	1	YMR065W	-0.607689
	524	4	455203	456969	1766	nochange	1	YDR004W	0.235006			2208	13	405182	405985	803	down	0		-0.910165
	526	4	458612	460576	1964	nochange	0		0.0605741			2210	13	411121	414357	3236	down	3	YMR072W YMR073C YMR074C	-0.596857
	528	4	461492	464447	2955	nochange	2	YDR007W YDR009W	0.163485			2212	13	424266	425289	1023	down	0		-2.00054
	530	4	466336	467989	1653	nochange	0		0.00973984			2215	13	434222	434496	274	down	0		-1.17062
	532	4	473305	478047	4742	nochange	2	YDR013W YDR014W	-0.140565			2218	13	453568	456753	3185	down	2	YMR093W YMR094W	-1.29505
	534	4	479109	484934	5825	nochange	2	YDR017C YDR018C	0.00221833			2220	13	462179	462633	454	down	0		-1.05524
	536	4	488149	490648	2499	nochange	2	YDR022C YDR023W	-0.109345			2222	13	464764	465794	1030	down	0		-0.712107
	538	4	492752	500150	7398	nochange	3	YDR026C YDR027C YDR028C	-0.0396365			2224	13	479932	481065	1133	down	0		-0.951265
	540	4	508929	512181	3252	nochange	1	YDR034C	-0.433556			2227	13	493979	495182	1203	down	1	YMR112C	-0.559088
	542	4	522248	524526	2278	nochange	1	YDR036C	0.31256			2229	13	500389	501916	1527	down	1	YMR117C	-1.8149
	544	4	526171	538561	12390	nochange	3	YDR038C YDR039C YDR040C	0.112968			2231	13	508601	514161	5560	down	3	YMR121C YMR122W-A YMR123W	-0.708208
	546	4	540836	542341	1505	nochange	1	YDR042C	-0.519365			2233	13	517445	517688	243	down	0		-1.18326
	548	4	547177	547914	737	nochange	0		0.0437096			2235	13	522669	524331	1662	down	0		-1.73125
	551	4	552594	555546	2952	nochange	1	YDR049W	-0.317903			2237	13	532130	535717	3587	down	3	YMR130W YMR131C YMR132C	-1.50968
	553	4	558066	561236	3170	nochange	1	YDR052C	-0.282441			2239	13	537900	538196	296	down	1	YMR134W	-1.13642
	555	4	566756	569044	2288	nochange	1	YDR058C	0.0958064			2241	13	544799	545669	870	down	1	YMR138W	-0.723009
	559	4	576960	577623	663	nochange	0		-0.0286255			2244	13	550595	553979	3384	down	2	YMR142C YMR143W	-2.11338
	562	4	580817	586976	6159	nochange	4	YDR065W YDR066C YDR067C YDR068W	-0.0725914			2246	13	558022	559274	1252	down	0		-2.06428
	564	4	595184	598641	3457	nochange	1	YDR075W	-0.0446361			2249	13	567628	568471	843	down	0		-0.882149
	566	4	600944	601927	983	nochange	1	YDR077W	0.132217			2253	13	585846	586727	881	down	0		-0.934729
	569	4	608466	615315	6849	nochange	3	YDR082W YDR083W YDR084C	-0.210429			2255	13	589393	589815	422	down	0		-0.986454
	572	4	618522	620111	1589	nochange	1	YDR088C	-0.314146			2257	13	598439	599353	914	down	0		-0.722596
	574	4	621914	626235	4321	nochange	2	YDR089W YDR090C	-0.133427			2261	13	611371	612002	631	down	0		-0.744431
	576	4	629296	629504	208	nochange	0		-0.221827			2263	13	619135	623545	4410	down	2	YMR179W YMR180C	-0.801665
	578	4	630692	636213	5521	nochange	1	YDR093W	-0.151889			2266	13	634248	637969	3721	down	2	YMR187C YMR188C	-0.807381
	580	4	638363	639008	645	nochange	0		-0.206219			2268	13	641473	641551	78	down	0		-0.581185
	583	4	655826	656494	668	nochange	0		-0.0144758			2271	13	649748	654062	4314	down	3	YMR193W YMR194W YMR194C-B	-1.00285
	585	4	658386	666416	8030	nochange	3	YDR103W YDR104C YDR105C	-0.335969			2273	13	655846	656160	314	down	0		-0.862594
	587	4	667825	673512	5687	nochange	2	YDR107C YDR108W	-0.249569			2275	13	659460	661582	2122	down	1	YMR198W	-0.668698
	589	4	678583	679358	775	nochange	0		0.0410738			2277	13	667055	668067	1012	down	1	YMR202W	-0.758673
	591	4	680793	690643	9850	nochange	5	YDR115W YDR116C YDR117C YDR118W YDR119W	-0.0091496			2279	13	671025	671380	355	down	0		-1.03783
	596	4	698393	699786	1393	nochange	1	YDR123C	-0.249707			2281	13	683948	684547	599	down	0		-1.05286
	598	4	703580	714328	10748	nochange	2	YDR127W YDR128W	-0.19408			2283	13	688747	689569	822	down	0		-1.19122
	600	4	716551	719248	2697	nochange	1	YDR131C	-0.5454			2285	13	692605	693268	663	down	0		-0.994795
	604	4	728183	730622	2439	nochange	1	YDR137W	0.16306			2287	13	701353	703539	2186	down	1	YMR217W	-1.74766
	606	4	731997	740966	8969	nochange	3	YDR139C YDR140W YDR141C	-0.105138			2289	13	711695	712297	602	down	0		-0.6992
	608	4	742078	749541	7463	nochange	3	YDR143C YDR144C YDR145W	-0.0927396			2292	13	723793	724986	1193	down	0		-1.26692
	610	4	753161	754340	1179	nochange	0		-0.0730591			2294	13	730306	733123	2817	down	1	YMR230W	-2.23919
	612	4	756854	763762	6908	nochange	1	YDR150W	-0.666649			2296	13	738273	740805	2532	down	1	YMR233W	-0.902853
	616	4	769426	771524	2098	nochange	2	YDR156W YDR158W	-0.01032			2298	13	742544	743354	810	down	1	YMR236W	-0.994271
	618	4	772700	782490	9790	nochange	5	YDR159W YDR160W YDR161W YDR162C YDR163W	-0.227568			2300	13	749216	755411	6195	down	4	YMR240C YMR241W YMR242C YMR242W-A	-1.16238
	621	4	789360	794213	4853	nochange	3	YDR167W YDR168W YDR169C	-0.158731			2302	13	758487	760119	1632	down	1	YMR244C-A	-0.761688
	623	4	795683	801586	5903	nochange	1	YDR170C	-0.119694			2306	13	777053	778960	1907	down	2	YMR255W YMR256C	-0.616281
	625	4	807806	810586	2780	nochange	1	YDR172W	-0.832439			2308	13	788494	790239	1745	down	1	YMR260C	-2.73818
	627	4	811788	816940	5152	nochange	3	YDR174W YDR175C YDR176W	0.0194506			2311	13	803717	804785	1068	down	1	YMR269W	-1.5679
	630	4	823682	826596	2914	nochange	0		-0.687341			2313	13	808330	809479	1149	down	0		-1.08991
	632	4	828338	829479	1141	nochange	1	YDR182W-A	-0.0962384			2315	13	815207	815420	213	down	0		-1.32366
	634	4	830553	832738	2185	nochange	2	YDR184C YDR185C	-0.479633			2318	13	836417	837322	905	down	0		-0.790506
	636	4	836537	841646	5109	nochange	2	YDR188W YDR189W	-0.40498			2320	13	850861	851636	775	down	0		-1.68153
	639	4	847896	848457	561	nochange	1	YDR194W-A	-0.103502			2322	13	855246	857186	1940	down	1	YMR293C	-0.627638
	641	4	852193	856692	4499	nochange	3	YDR198C YDR200C YDR201W	-0.411449			2324	13	864964	867402	2438	down	1	YMR300C	-1.06963
	643	4	858975	867914	8939	nochange	3	YDR205W YDR206W YDR207C	-0.23645			2327	13	891782	892660	878	down	0		-1.97565
	645	4	871669	891629	19960	nochange	2	YDR211W YDR212W	-0.23947			2329	13	894924	896666	1742	down	1	YMR310C	-2.23917
	647	4	897036	902839	5803	nochange	1	YDR217C	-0.242222			2331	13	898025	899439	1414	down	1	YMR312W	-0.60294
	650	4	907181	908624	1443	nochange	0		0.189655			2333	13	905090	906604	1514	down	0		-0.467148
	652	4	912660	922793	10133	nochange	3	YDR224C YDR226W YDR227W	-0.188942			2340	14	42728	44301	1573	down	1	YNL315C	-0.800119
	654	4	926979	928918	1939	nochange	1	YDR232W	0.0624949			2342	14	47454	48611	1157	down	0		-1.74531
	657	4	932670	942138	9468	nochange	4	YDR235W YDR236C YDR237W YDR238C	-0.0420699			2344	14	55165	56268	1103	down	0		-1.33513
	659	4	943793	953299	9506	nochange	4	YDR240C YDR242W YDR243C YDR244W	-0.0666299			2346	14	57659	58256	597	down	0		-0.990567
	661	4	961306	966713	5407	nochange	3	YDR252W YDR253C YDR254W	-0.109492			2348	14	60937	68966	8029	down	4	YNL302C YNL301C YNL300W YNL299W	-1.36831
	663	4	968064	972607	4543	nochange	2	YDR256C YDR257C	-0.0715534			2351	14	82361	83513	1152	down	0		-1.32322
	665	4	979739	981045	1306	nochange	0		-0.185338			2353	14	85645	86311	666	down	0		-1.04705
	667	4	994028	997814	3786	nochange	2	YDR263C YDR264C	-0.241772			2355	14	89329	90101	772	down	0		-0.756757
	669	4	999734	1008771	9037	nochange	4	YDR266C YDR267C YDR268W YDR270W	-0.165805			2359	14	104028	104335	307	down	0		-0.566005
	671	4	1010339	1011393	1054	nochange	1	YDR273W	0.132155			2361	14	106769	108491	1722	down	1	YNL282W	-1.11118
	674	4	1019517	1022815	3298	nochange	3	YDR279W YDR280W YDR281C	0.166921			2364	14	112698	113276	578	down	0		-0.812412
	676	4	1024935	1030582	5647	nochange	1	YDR283C	-0.0731983			2366	14	116928	121153	4225	down	2	YNL277W YNL275W	-0.337843
	678	4	1031891	1033153	1262	nochange	0		-0.0307598			2368	14	122768	123254	486	down	0		-1.31444
	680	4	1038312	1039394	1082	nochange	1	YDR289C	0.0754717			2370	14	129010	129655	645	down	0		-0.605915
	683	4	1043658	1048387	4729	nochange	1	YDR292C	0.04819			2372	14	132558	133212	654	down	0		-0.432857
	685	4	1050869	1054925	4056	nochange	2	YDR294C YDR295C	-0.0577168			2374	14	137760	138357	597	down	1	YNL269W	-1.15256
	688	4	1064335	1071870	7535	nochange	2	YDR302W YDR303C	-0.398027			2379	14	164144	165164	1020	down	0		-1.05454
	690	4	1073352	1077937	4585	nochange	2	YDR306C YDR307W	-0.276221			2381	14	166985	172520	5535	down	4	YNL255C YNL254C YNL253W YNL252C	-0.934271
	692	4	1079645	1089247	9602	nochange	3	YDR310C YDR311W YDR312W	-0.135345			2384	14	180918	187790	6872	down	5	YNL248C YNL247W YNL246W YNL245C YNL244C	-0.759694
	696	4	1093471	1104165	10694	nochange	2	YDR316W YDR317W	-0.276188			2386	14	190734	191015	281	down	0		-0.852142
	698	4	1105678	1108420	2742	nochange	2	YDR320C YDR320C-A	-0.234198			2389	14	202003	202284	281	down	0		-0.753864
	700	4	1110151	1113302	3151	nochange	2	YDR322W YDR322C-A	0.127294			2393	14	220131	224877	4746	down	2	YNL227C YNL225C	-0.728352
	703	4	1117506	1135524	18018	nochange	8	YDR325W YDR326C YDR328C YDR329C YDR330W YDR331W YDR332W YDR333C	-0.0291794			2395	14	229055	229427	372	down	1	YNL222W	-1.1753
	705	4	1136700	1140545	3845	nochange	1	YDR334W	-0.0607996			2397	14	233725	234800	1075	down	0		-0.902776
	707	4	1142908	1150159	7251	nochange	3	YDR336W YDR337W YDR338C	0.0135702			2399	14	237672	238259	587	down	0		-0.913992
	711	4	1156024	1160676	4652	nochange	0		-0.0635392			2401	14	241319	242224	905	down	0		-0.857472
	713	4	1163431	1165981	2550	nochange	1	YDR345C	-0.284039			2404	14	257700	258564	864	down	0		-0.795035
	715	4	1168549	1182119	13570	nochange	5	YDR347W YDR348C YDR349C YDR350C YDR351W	-0.104232			2406	14	262700	263431	731	down	0		-1.09819
	718	4	1185760	1188932	3172	nochange	1	YDR356W	-0.695236			2412	14	283565	284179	614	down	0		-1.26718
	720	4	1190672	1201669	10997	nochange	4	YDR359C YDR361C YDR362C YDR363W	-0.266563			2414	14	285804	287689	1885	down	1	YNL188W	-0.734589
	722	4	1202771	1203525	754	nochange	0		-0.0536426			2416	14	289433	289539	106	down	0		-3.1119
	725	4	1217260	1219105	1845	nochange	1	YDR370C	0.200393			2418	14	296649	298444	1795	down	0		-1.64627
	727	4	1220085	1221281	1196	nochange	0		-0.513466			2420	14	301024	304633	3609	down	2	YNL178W YNL177C	-0.827865
	729	4	1225323	1226959	1636	nochange	1	YDR375C	0.144317			2422	14	306862	310758	3896	down	2	YNL175C YNL173C	-1.0688
	731	4	1229336	1232496	3160	nochange	2	YDR378C YDR379W	-0.200423			2424	14	318046	319012	966	down	1	YNL168C	-1.08638
	733	4	1237332	1238190	858	nochange	0		-0.546543			2427	14	325867	326822	955	down	0		-1.14803
	735	4	1239169	1242936	3767	nochange	3	YDR382W YDR383C YDR384C	-0.483563			2429	14	329964	332232	2268	down	2	YNL162W-A YNL162W	-2.07265
	737	4	1246299	1247059	760	nochange	0		0.0660159			2432	14	345391	346439	1048	down	1	YNL153C	-0.864932
	739	4	1251138	1253553	2415	nochange	0		0.274686			2434	14	347941	354305	6364	down	6	YNL151C YNL149C YNL148C YNL147W YNL146C-A YNL146W	-0.805989
	742	4	1259089	1259720	631	nochange	0		0.0283758			2436	14	356145	357777	1632	down	0		-0.964671
	745	4	1263754	1266679	2925	nochange	2	YDR395W YDR397C	-0.324605			2438	14	359466	360786	1320	down	1	YNL141W	-1.18287
	747	4	1270648	1274593	3945	nochange	2	YDR400W YDR402C	0.129681			2440	14	365583	366606	1023	down	1	YNL138W-A	-1.25499
	749	4	1280525	1284879	4354	nochange	0		-0.453553			2443	14	374782	375783	1001	down	0		-2.14953
	751	4	1287489	1293355	5866	nochange	3	YDR408C YDR409W YDR410C	0.0289516			2445	14	378302	379137	835	down	1	YNL131W	-0.590048
	755	4	1296594	1318648	22054	nochange	6	YDR415C YDR416W YDR419W YDR420W YDR421W YDR422C	-0.268603			2447	14	381077	382325	1248	down	2	YNL130C-A YNL129W	-1.0591
	757	4	1320861	1324786	3925	nochange	2	YDR427W YDR428C	-0.124079			2450	14	392651	393319	668	down	0		-1.20172
	759	4	1327583	1329613	2030	nochange	0		0.0405873			2452	14	394374	395184	810	down	0		-1.26286
	762	4	1335357	1343775	8418	nochange	5	YDR436W YDR437W YDR438W YDR439W YDR440W	-0.2366			2455	14	400610	401573	963	down	0		-1.65496
	765	4	1347424	1350981	3557	nochange	0		-0.13906			2457	14	412482	415105	2623	down	1	YNL113W	-1.62826
	768	4	1361524	1364622	3098	nochange	1	YDR452W	-0.0183546			2459	14	416391	420115	3724	down	3	YNL111C YNL110C YNL108C	-1.86733
	770	4	1366654	1380919	14265	nochange	2	YDR456W YDR457W	-0.329999			2462	14	429368	430412	1044	down	0		-1.06147
	772	4	1382067	1389002	6935	nochange	5	YDR459C YDR460W YDR461W YDR462W YDR463W	-0.0686222			2464	14	442388	444558	2170	down	1	YNL096C	-1.57814
	774	4	1396206	1401324	5118	nochange	3	YDR468C YDR469W YDR470C	-0.301548			2468	14	456427	458488	2061	down	1	YNL090W	-1.4532
	777	4	1405298	1406148	850	nochange	0		-0.159142			2470	14	461991	462827	836	down	0		-0.885008
	779	4	1408237	1409274	1037	nochange	0		-0.0212667			2472	14	485070	486276	1206	down	1	YNL075W	-1.17944
	781	4	1413008	1416171	3163	nochange	1	YDR478W	-0.531628			2474	14	490122	490339	217	down	0		-1.0304
	783	4	1417312	1420708	3396	nochange	3	YDR480W YDR481C YDR482C	0.109097			2476	14	492790	495613	2823	down	2	YNL070W YNL069C	-1.11007
	786	4	1426300	1427463	1163	nochange	0		0.187367			2478	14	498132	501548	3416	down	2	YNL067W-B YNL067W	-1.26776
	788	4	1429541	1436930	7389	nochange	5	YDR488C YDR489W YDR490C YDR492W YDR493W	-0.0781298			2481	14	509520	512737	3217	down	1	YNL061W	-1.42796
	792	4	1441285	1442646	1361	nochange	0		-0.0722468			2483	14	514967	517985	3018	down	2	YNL058C YNL056W	-1.12135
	794	4	1445993	1458459	12466	nochange	7	YDR498C YDR499W YDR500C YDR501W YDR502C YDR503C YDR504C	-0.397744			2485	14	525094	526002	908	down	0		-0.474944
	796	4	1461378	1464683	3305	nochange	0		0.0638936			2487	14	528993	531584	2591	down	1	YNL053W	-1.14472
	798	4	1466653	1468729	2076	nochange	1	YDR508C	-0.271388			2489	14	537728	538271	543	down	0		-1.03119
	801	4	1473558	1475332	1774	nochange	1	YDR515W	0.274295			2493	14	545494	546649	1155	down	1	YNL044W	-0.771981
	803	4	1478406	1481233	2827	nochange	2	YDR518W YDR519W	0.119454			2496	14	559752	577026	17274	down	5	YNL036W YNL035C YNL033W YNL032W YNL031C	-0.615513
	807	4	1487577	1490061	2484	nochange	1	YDR524C	-0.299642			2500	14	586717	588053	1336	down	2	YNL024C-A YNL024C	-1.05603
	810	4	1493621	1495416	1795	nochange	0		-0.00952631			2503	14	592418	593440	1022	down	0		-1.22223
	812	4	1496779	1499804	3025	nochange	2	YDR530C YDR531W	0.0216882			2508	14	622562	623006	444	down	0		-1.07854
	814	4	1503375	1505776	2401	nochange	1	YDR534C	-0.354571			2510	14	625009	627887	2878	down	2	YNL003C YNL002C	-1.13431
	816	4	1507475	1516983	9508	nochange	3	YDR536W YDR538W YDR539W	-0.206846			2512	14	634798	637450	2652	down	1	YNR004W	-1.16512
	820	4	1521033	1525291	4258	nochange	0		-0.284618			2515	14	646550	647974	1424	down	0		-1.70621
	821	5	5096	11999	6903	nochange	1	YEL073C	-0.0873159			2518	14	651552	651801	249	down	0		-0.790822
	826	5	16190	29718	13528	nochange	4	YEL071W YEL069C YEL066W YEL065W	0.0049785			2522	14	661611	663138	1527	down	0		-0.739602
	828	5	30679	32609	1930	nochange	0		-0.0468353			2525	14	667198	668157	959	down	1	YNR020C	-0.699172
	830	5	34113	35967	1854	nochange	1	YEL062W	0.280819			2527	14	669773	670591	818	down	1	YNR022C	-1.0439
	832	5	38574	40392	1818	nochange	0		0.172364			2529	14	672130	672695	565	down	1	YNR024W	-1.24624
	834	5	43097	49291	6194	nochange	3	YEL058W YEL057C YEL056W	-0.152419			2531	14	677895	678808	913	down	0		-1.54972
	837	5	55017	58122	3105	nochange	1	YEL052W	-0.118553			2534	14	695487	696309	822	down	0		-1.12536
	839	5	58914	60268	1354	nochange	0		-0.254216			2536	14	698860	699793	933	down	0		-1.03304
	843	5	67137	68866	1729	nochange	1	YEL046C	-0.0688091			2539	14	707549	708087	538	down	1	YNR046W	-1.36522
	845	5	70420	71606	1186	nochange	0		0.324134			2542	14	715128	716452	1324	down	0		-1.51504
	847	5	75064	78941	3877	nochange	2	YEL041W YEL040W	0.112737			2544	14	718876	719147	271	down	0		-1.25473
	849	5	81052	82693	1641	nochange	1	YEL037C	-0.0289289			2546	14	722825	724993	2168	down	1	YNR054C	-2.38013
	853	5	88497	91355	2858	nochange	0		0.181025			2550	14	754317	755290	973	down	0		-1.16722
	855	5	94328	96401	2073	nochange	1	YEL030W	0.0406095			2552	14	779557	779999	442	down	0		-0.479481
	857	5	97586	98912	1326	nochange	0		0.081093			2554	15	2187	3637	1450	down	0		-0.562579
	860	5	103247	109788	6541	nochange	2	YEL025C YEL024W	0.349789			2556	15	21567	22373	806	down	0		-0.663305
	862	5	114169	116951	2782	nochange	1	YEL021W	0.0286125			2559	15	35476	36097	621	down	0		-0.735999
	865	5	119599	121319	1720	nochange	1	YEL019C	-0.210782			2561	15	38904	40627	1723	down	0		-0.904528
	867	5	124575	128542	3967	nochange	2	YEL016C YEL015W	-0.0173723			2563	15	44972	45181	209	down	0		-1.46622
	869	5	129739	131276	1537	nochange	0		0.0971071			2565	15	52319	53691	1372	down	0		-0.895029
	871	5	136968	141041	4073	nochange	1	YEL009C	-0.556507			2567	15	55684	57047	1363	down	1	YOL142W	-1.35992
	873	5	143248	146003	2755	nochange	1	YEL006W	-0.180363			2569	15	60380	61239	859	down	1	YOL139C	-1.39559
	875	5	148234	151212	2978	nochange	3	YEL003W YEL002C YEL001C	-0.127002			2571	15	78358	81293	2935	down	2	YOL128C YOL127W	-1.66181
	879	5	154338	155195	857	nochange	0		-0.223362			2573	15	83095	87020	3925	down	2	YOL125W YOL124C	-1.14771
	881	5	159959	161995	2036	nochange	1	YER005W	-0.196602			2575	15	89582	90049	467	down	0		-0.859891
	883	5	167180	170656	3476	nochange	0		0.160276			2577	15	91623	94759	3136	down	2	YOL121C YOL120C	-2.13452
	885	5	171901	173023	1122	nochange	1	YER009W	0.303746			2579	15	101241	101619	378	down	0		-1.11372
	887	5	174221	177725	3504	nochange	1	YER011W	0.0305013			2581	15	103536	104434	898	down	1	YOL114C	-0.644731
	890	5	181521	182469	948	nochange	0		-0.210833			2583	15	106087	106517	430	down	0		-1.09695
	893	5	185078	196384	11306	nochange	6	YER016W YER017C YER018C YER019W YER019C-A YER020W	0.0614323			2585	15	110350	110700	350	down	1	YOL109W	-1.33257
	895	5	197822	201926	4104	nochange	2	YER022W YER023W	-0.180797			2588	15	126059	128425	2366	down	2	YOL102C YOL101C	-0.97142
	897	5	209462	211311	1849	nochange	0		0.00185379			2590	15	135432	138170	2738	down	1	YOL097C	-1.62751
	899	5	212517	214200	1683	nochange	2	YER029C YER030W	0.276496			2592	15	141357	145251	3894	down	3	YOL094C YOL093W YOL092W	-1.2043
	901	5	217619	220189	2570	nochange	0		0.00994547			2594	15	147072	148264	1192	down	0		-1.1267
	903	5	223503	225477	1974	nochange	1	YER036C	0.0554102			2596	15	153591	154797	1206	down	1	YOL088C	-0.652981
	906	5	231597	233015	1418	nochange	0		0.195024			2599	15	160752	161073	321	down	0		-1.59453
	910	5	240222	240940	718	nochange	1	YER045C	0.0413183			2602	15	180704	182059	1355	down	1	YOL080C	-1.42798
	912	5	243264	247197	3933	nochange	2	YER046W YER047C	-0.0868768			2604	15	185147	187411	2264	down	2	YOL077W-A YOL077C	-1.94693
	918	5	255098	258222	3124	nochange	2	YER051W YER052C	-0.014215			2606	15	198132	199570	1438	down	0		-1.10847
	920	5	265870	268644	2774	nochange	1	YER056C	-0.28331			2608	15	201664	202468	804	down	1	YOL067C	-0.791107
	922	5	270943	271362	419	nochange	1	YER057C	0.288246			2610	15	211824	212411	587	down	0		-1.11554
	925	5	276484	280261	3777	nochange	2	YER060W-A YER061C	-0.0718871			2613	15	225988	227071	1083	down	0		-0.903995
	927	5	282474	284898	2424	nochange	1	YER064C	-0.178224			2615	15	228558	228736	178	down	0		-1.0037
	929	5	286559	288968	2409	nochange	0		-0.454332			2617	15	233338	234554	1216	down	0		-1.63708
	931	5	293076	302670	9594	nochange	4	YER068W YER069W YER070W YER071C	-0.133538			2619	15	242655	243027	372	down	0		-0.732923
	937	5	323335	324835	1500	nochange	0		-0.0867045			2621	15	246906	247153	247	down	0		-0.931929
	939	5	329397	330224	827	nochange	0		-0.383983			2623	15	249121	249891	770	down	0		-0.63242
	941	5	331149	333532	2383	nochange	1	YER087C-B	-0.158787			2625	15	251701	255341	3640	down	3	YOL041C YOL040C YOL039W	-2.00586
	943	5	337631	339182	1551	nochange	1	YER090W	0.0244031			2627	15	259161	259990	829	down	0		-1.18702
	946	5	343658	354709	11051	nochange	5	YER093C YER093C-A YER094C YER095W YER096W	0.0682255			2629	15	266791	268055	1264	down	0		-1.16325
	949	5	358875	362950	4075	nochange	2	YER100W YER101C	-0.0967979			2631	15	271406	271818	412	down	0		-0.928941
	951	5	365685	367174	1489	nochange	1	YER104W	0.0950183			2633	15	281001	281976	975	down	0		-1.75463
	954	5	375252	377751	2499	nochange	1	YER109C	0.0795778			2635	15	284419	286013	1594	down	0		-0.827152
	956	5	385217	396505	11288	nochange	5	YER112W YER113C YER114C YER115C YER116C	-0.0583613			2637	15	292306	294288	1982	down	1	YOL017W	-0.700605
	958	5	400469	401446	977	nochange	0		0.400536			2641	15	307681	308363	682	down	0		-2.21623
	960	5	402328	407275	4947	nochange	2	YER122C YER123W	-0.0279396			2643	15	316393	316560	167	down	0		-0.715133
	964	5	415474	421117	5643	nochange	2	YER128W YER129W	-0.0509286			2645	15	321903	324865	2962	down	2	YOL003C YOL002C	-0.545302
	967	5	426235	430914	4679	nochange	1	YER132C	-0.125694			2647	15	332525	334122	1597	down	1	YOR004W	-1.79413
	969	5	433967	435079	1112	nochange	0		-0.358996			2649	15	342648	343290	642	down	1	YOR008C-A	-0.85817
	971	5	435894	437175	1281	nochange	0		-0.333103			2654	15	373052	374146	1094	down	1	YOR021C	-0.792726
	973	5	440536	450406	9870	nochange	0		-0.0984438			2658	15	409801	410479	678	down	0		-1.71218
	975	5	451478	459688	8210	nochange	5	YER140W YER141W YER142C YER143W YER144C	-0.0908005			2660	15	413586	414182	596	down	1	YOR045W	-0.731511
	978	5	464092	466596	2504	nochange	1	YER148W	0.0506878			2662	15	415838	416664	826	down	0		-0.736662
	980	5	470102	482916	12814	nochange	5	YER151C YER152C YER153C YER154W YER155C	-0.276431			2664	15	417743	418485	742	down	0		-1.05237
	982	5	484948	488709	3761	nochange	1	YER157W	-0.175508			2666	15	420941	422403	1462	down	0		-0.947761
	984	5	498495	502887	4392	nochange	2	YER161C YER162C	-0.0724918			2668	15	425715	427351	1636	down	1	YOR052C	-1.09853
	986	5	503869	509194	5325	nochange	1	YER164W	0.0784051			2670	15	431253	432326	1073	down	0		-2.03069
	988	5	510661	514216	3555	nochange	1	YER165W	0.135926			2672	15	434979	437945	2966	down	0		-0.877219
	990	5	516240	520176	3936	nochange	1	YER167W	0.185917			2674	15	440999	441573	574	down	0		-0.908935
	992	5	523021	539611	16590	nochange	6	YER169W YER170W YER171W YER172C YER173W YER174C	-0.100413			2676	15	443854	446980	3126	down	2	YOR063W YOR064C	-1.58112
	994	5	541068	543269	2201	nochange	0		0.254262			2679	15	463222	465161	1939	down	1	YOR072W-B	-0.929514
	996	5	547995	548523	528	nochange	0		0.133185			2681	15	466843	468743	1900	down	1	YOR074C	-1.16424
	998	5	550046	551468	1422	nochange	1	YER180C-A	-0.124323			2683	15	472136	475052	2916	down	3	YOR077W YOR078W YOR079C	-1.84656
	1000	5	553301	557951	4650	nochange	1	YER183C	-0.0231115			2685	15	478964	479294	330	down	0		-0.875283
	1002	5	559945	561788	1843	nochange	0		-0.223465			2687	15	490902	491234	332	down	0		-0.824091
	1004	5	562963	567761	4798	nochange	1	YER187W	-0.283763			2689	15	493074	493721	647	down	0		-1.98376
	1006	5	568662	570288	1626	nochange	0		-0.121915			2691	15	502128	507595	5467	down	4	YOR094W YOR095C YOR096W YOR097C	-1.38079
	1007	6	9613	15744	6131	nochange	3	YFL061W YFL059W YFL056C	-0.151457			2693	15	510793	511410	617	down	0		-1.1035
	1009	6	17444	21576	4132	nochange	1	YFL055W	-0.191306			2695	15	515445	518969	3524	down	3	YOR101W YOR103C YOR104W	-0.937628
	1011	6	23102	29568	6466	nochange	2	YFL053W YFL052W	-0.242551			2697	15	522153	523472	1319	down	0		-1.08734
	1013	6	30549	31560	1011	nochange	0		0.096268			2699	15	530203	532427	2224	down	1	YOR111W	-1.00891
	1016	6	34499	35645	1146	nochange	0		-0.0467839			2701	15	539134	539549	415	down	0		-1.15699
	1018	6	36694	40463	3769	nochange	2	YFL049W YFL048C	-0.0415135			2703	15	544301	544812	511	down	0		-1.36667
	1021	6	43597	53476	9879	nochange	6	YFL045C YFL044C YFL042C YFL041W-A YFL041W YFL040W	-0.280703			2705	15	549477	550972	1495	down	0		-1.65583
	1023	6	56260	58396	2136	nochange	1	YFL037W	0.0657837			2707	15	554230	554994	764	down	0		-1.04572
	1025	6	59525	60242	717	nochange	0		0.140702			2709	15	560681	561077	396	down	0		-1.11762
	1028	6	70910	74011	3101	nochange	0		-0.191974			2711	15	568856	569858	1002	down	0		-1.19425
	1030	6	77428	78377	949	nochange	0		0.107476			2714	15	579896	580814	918	down	0		-0.541045
	1032	6	79481	81017	1536	nochange	1	YFL028C	-0.0983883			2716	15	584140	584721	581	down	0		-0.55961
	1034	6	82586	83234	648	nochange	0		-0.0474996			2719	15	604536	606343	1807	down	1	YOR145C	-1.226
	1037	6	85697	95326	9629	nochange	3	YFL024C YFL023W YFL022C	-0.270338			2721	15	608722	609445	723	down	1	YOR148C	-0.962955
	1039	6	97190	97806	616	nochange	0		0.0059357			2723	15	611092	612035	943	down	0		-0.875102
	1041	6	101233	102295	1062	nochange	0		0.0616533			2725	15	616925	617440	515	down	0		-0.996273
	1043	6	103223	104592	1369	nochange	1	YFL017C	-0.304461			2727	15	618671	619058	387	down	0		-1.3831
	1045	6	108528	111854	3326	nochange	1	YFL012W	-0.275423			2729	15	639266	639722	456	down	0		-1.06339
	1049	6	115878	130576	14698	nochange	3	YFL009W YFL008W YFL007W	-0.320109			2731	15	643909	645175	1266	down	0		-0.740555
	1051	6	132563	133673	1110	nochange	0		0.0909672			2733	15	647878	649989	2111	down	1	YOR167C	-1.95488
	1054	6	135423	137161	1738	nochange	0		-0.208378			2736	15	658255	658779	524	down	0		-0.772667
	1058	6	154440	158283	3843	nochange	2	YFR005C YFR006W	-0.0197881			2739	15	675400	675651	251	down	0		-1.60128
	1060	6	161220	164656	3436	nochange	1	YFR009W	-0.377303			2741	15	678413	679497	1084	down	2	YOR182C YOR183W	-0.994766
	1062	6	167372	172458	5086	nochange	2	YFR012W YFR013W	-0.249984			2743	15	681160	681160	0	down	0		-0.912032
	1064	6	177771	179690	1919	nochange	0		-0.266428			2745	15	683411	683802	391	down	0		-0.690603
	1066	6	181131	181948	817	nochange	0		-0.261035			2747	15	685351	686303	952	down	0		-1.11201
	1068	6	183022	187680	4658	nochange	1	YFR018C	-0.186127			2749	15	701932	702900	968	down	0		-0.638048
	1070	6	188435	195305	6870	nochange	0		-0.129593			2751	15	712762	713866	1104	down	0		-1.05736
	1072	6	197850	202689	4839	nochange	1	YFR023W	-0.338512			2753	15	721174	722636	1462	down	1	YOR202W	-0.621766
	1074	6	204422	209342	4920	nochange	2	YFR026C YFR027W	-0.033017			2755	15	726597	728810	2213	down	0		-1.54813
	1076	6	214880	219694	4814	nochange	1	YFR031C	-0.404163			2757	15	731706	733615	1909	down	0		-1.52352
	1080	6	231680	233959	2279	nochange	1	YFR039C	0.197869			2759	15	737624	738749	1125	down	1	YOR210W	-1.49457
	1082	6	234874	237036	2162	nochange	1	YFR040W	-0.256118			2761	15	741443	742482	1039	down	0		-1.04662
	1084	6	238169	240638	2469	nochange	2	YFR042W YFR043C	-0.00549164			2763	15	748444	749746	1302	down	0		-1.1664
	1086	6	242336	248243	5907	nochange	4	YFR045W YFR046C YFR047C YFR048W	-0.142152			2765	15	757195	758029	834	down	0		-1.08366
	1088	6	250032	252211	2179	nochange	1	YFR051C	0.163274			2767	15	760879	761742	863	down	1	YOR224C	-1.40334
	1090	6	253302	254260	958	nochange	0		0.0137968			2769	15	769661	770237	576	down	0		-0.844263
	1092	6	256496	260088	3592	nochange	0		-0.0491506			2771	15	774273	775969	1696	down	1	YOR232W	-1.1154
	1097	6	264860	269851	4991	nochange	1	YFR057W	-0.187099			2773	15	778256	781907	3651	down	2	YOR234C YOR236W	-1.36011
	1098	7	41	6130	6089	nochange	2	YGL263W YGL262W	-0.346882			2775	15	783860	787436	3576	down	2	YOR238W YOR239W	-1.03886
	1100	7	10257	14228	3971	nochange	2	YGL258W YGL257C	-0.0987832			2778	15	791583	792692	1109	down	0		-1.80581
	1102	7	17964	19463	1499	nochange	0		0.430298			2780	15	800372	807000	6628	down	5	YOR250C YOR251C YOR252W YOR253W YOR254C	-0.775604
	1104	7	20456	29163	8707	nochange	4	YGL255W YGL254W YGL253W YGL252C	-0.223499			2782	15	810741	811808	1067	down	1	YOR257W	-1.36087
	1106	7	30851	34150	3299	nochange	1	YGL250W	0.0707206			2784	15	813644	814472	828	down	0		-0.896251
	1109	7	37026	54468	17442	nochange	10	YGL247W YGL246C YGL245W YGL244W YGL243W YGL242C YGL241W YGL240W YGL238W YGL237C	-0.269663			2786	15	816685	818523	1838	down	1	YOR262W	-0.962064
	1111	7	57257	58871	1614	nochange	0		-0.286173			2788	15	819835	821137	1302	down	1	YOR265W	-0.728405
	1115	7	63498	66056	2558	nochange	1	YGL230C	-0.770601			2790	15	830628	830913	285	down	0		-0.906721
	1117	7	67827	69116	1289	nochange	1	YGL228W	-0.179047			2792	15	832231	833491	1260	down	0		-1.46298
	1119	7	70223	76786	6563	nochange	3	YGL227W YGL226C-A YGL226W	-0.244861			2795	15	841235	843452	2217	down	2	YOR276W YOR278W	-1.00478
	1121	7	77452	78114	662	nochange	0		-0.0134722			2797	15	846389	852044	5655	down	6	YOR281C YOR283W YOR284W YOR285W YOR286W YOR287C	-0.933225
	1123	7	79567	80414	847	nochange	0		0.079196			2799	15	867003	870446	3443	down	4	YOR293W YOR293C-A YOR294W YOR295W	-2.40202
	1126	7	82615	82985	370	nochange	1	YGL220W	-0.15588			2801	15	874832	875621	789	down	1	YOR297C	-1.5767
	1128	7	84405	87832	3427	nochange	1	YGL216W	-0.237595			2803	15	882494	883018	524	down	0		-0.903401
	1130	7	88865	90683	1818	nochange	0		-0.174694			2805	15	888647	889591	944	down	2	YOR304C-A YOR305W	-1.47334
	1134	7	97883	106640	8757	nochange	2	YGL207W YGL206C	-0.31711			2807	15	897442	902456	5014	down	2	YOR311C YOR312C	-1.82542
	1137	7	113906	115284	1378	nochange	0		-0.0659479			2809	15	903780	905710	1930	down	1	YOR315W	-0.831475
	1139	7	116901	121154	4253	nochange	1	YGL201C	-0.213366			2811	15	911990	912829	839	down	0		-0.872018
	1141	7	122378	123381	1003	nochange	1	YGL200C	0.0812978			2815	15	930181	930729	548	down	0		-0.818461
	1143	7	125464	128840	3376	nochange	1	YGL197W	-0.302409			2817	15	944169	944322	153	down	0		-0.748686
	1145	7	130964	133344	2380	nochange	0		-0.126981			2819	15	949039	950219	1180	down	0		-1.05581
	1147	7	138117	143176	5059	nochange	1	YGL194C	-0.189862			2821	15	953633	954891	1258	down	0		-1.15174
	1149	7	145230	146380	1150	nochange	0		-0.715649			2823	15	959350	961315	1965	down	1	YOR340C	-2.77711
	1152	7	149233	149998	765	nochange	1	YGL187C	0.163858			2825	15	965228	967980	2752	down	1	YOR342C	-1.28445
	1154	7	150753	154377	3624	nochange	2	YGL186C YGL185C	-0.1898			2827	15	969700	976593	6893	down	0		-0.705263
	1157	7	156464	158655	2191	nochange	1	YGL183C	0.211715			2829	15	978538	979608	1070	down	0		-0.759514
	1159	7	160170	163486	3316	nochange	1	YGL180W	-0.211044			2831	15	981022	982656	1634	down	0		-1.23504
	1161	7	169768	177886	8118	nochange	3	YGL176C YGL175C YGL174W	-0.242856			2834	15	1000443	1004382	3939	down	1	YOR354C	-1.15991
	1164	7	180739	181709	970	nochange	1	YGL172W	-0.097979			2836	15	1010484	1011534	1050	down	0		-1.189
	1166	7	184537	185829	1292	nochange	0		0.179341			2838	15	1017372	1017782	410	down	0		-1.87678
	1169	7	193316	200387	7071	nochange	3	YGL163C YGL162W YGL161C	-0.10946			2840	15	1019070	1019798	728	down	0		-1.23568
	1171	7	201429	208461	7032	nochange	2	YGL159W YGL158W	-0.195442			2842	15	1026546	1028738	2192	down	2	YOR368W YOR369C	-2.00633
	1173	7	210930	217699	6769	nochange	4	YGL156W YGL155W YGL154C YGL153W	-0.200901			2844	15	1030869	1031670	801	down	0		-0.842849
	1176	7	221125	226301	5176	nochange	1	YGL150C	-0.0555164			2847	15	1041444	1041755	311	down	0		-0.627985
	1178	7	229128	236151	7023	nochange	3	YGL145W YGL144C YGL143C	-0.388285			2849	15	1045837	1046041	204	down	0		-0.823764
	1180	7	238856	248188	9332	nochange	3	YGL141W YGL140C YGL139W	-0.326918			2852	16	7322	14207	6885	down	1	YPL279C	-0.852021
	1182	7	248851	256664	7813	nochange	3	YGL137W YGL136C YGL134W	-0.323451			2855	16	29730	30873	1143	down	1	YPL271W	-0.788238
	1184	7	257533	260391	2858	nochange	0		-0.140197			2857	16	35157	39244	4087	down	2	YPL268W YPL267W	-0.96439
	1186	7	263303	270357	7054	nochange	3	YGL130W YGL129C YGL128C	-0.114273			2859	16	46184	47397	1213	down	0		-0.931598
	1188	7	271425	272216	791	nochange	0		-0.0274952			2862	16	55529	56420	891	down	0		-1.67129
	1190	7	273328	276126	2798	nochange	1	YGL124C	0.082265			2864	16	66207	69546	3339	down	1	YPL255W	-0.817598
	1195	7	286843	288890	2047	nochange	0		0.0321759			2866	16	72460	76892	4432	down	3	YPL252C YPL250C YPL249C-A	-1.12765
	1197	7	290565	291683	1118	nochange	0		-0.168388			2868	16	79267	79763	496	down	0		-0.727725
	1199	7	293159	309300	16141	nochange	9	YGL114W YGL113W YGL112C YGL111W YGL110C YGL108C YGL107C YGL106W YGL105W	-0.136508			2870	16	85153	89515	4362	down	2	YPL245W YPL244C	-0.947295
	1202	7	316294	319385	3091	nochange	1	YGL098W	-0.090383			2872	16	91467	96427	4960	down	2	YPL242C YPL241C	-0.910363
	1206	7	327694	329535	1841	nochange	0		-0.507174			2874	16	99376	101112	1736	down	2	YPL239W YPL237W	-1.20786
	1208	7	330684	333782	3098	nochange	1	YGL094C	-0.244281			2876	16	105700	106831	1131	down	1	YPL233W	-1.46851
	1210	7	335334	346257	10923	nochange	5	YGL093W YGL092W YGL091C YGL090W YGL089C	-0.468484			2879	16	120172	123918	3746	down	1	YPL227C	-1.24297
	1212	7	348290	351263	2973	nochange	1	YGL085W	-0.514218			2882	16	142771	144134	1363	down	0		-2.4972
	1214	7	352752	354962	2210	nochange	1	YGL083W	-0.767874			2884	16	152606	154194	1588	down	1	YPL211W	-2.23891
	1216	7	356340	357210	870	nochange	0		-0.388001			2886	16	155973	160336	4363	down	2	YPL209C YPL208W	-0.953384
	1218	7	358241	359543	1302	nochange	1	YGL080W	-0.0349507			2888	16	163716	164109	393	down	0		-1.31479
	1220	7	367228	368311	1083	nochange	0		-0.0726736			2891	16	169404	170047	643	down	0		-1.03652
	1222	7	372623	375149	2526	nochange	1	YGL070C	-0.256138			2893	16	172432	176227	3795	down	2	YPL198W YPL196W	-0.918336
	1224	7	375891	384083	8192	nochange	4	YGL067W YGL066W YGL065C YGL064C	-0.0694465			2895	16	178753	183806	5053	down	3	YPL194W YPL193W YPL192C	-0.451161
	1226	7	386216	391975	5759	nochange	2	YGL061C YGL060W	-0.0410629			2897	16	190866	191445	579	down	0		-1.15879
	1228	7	393774	395824	2050	nochange	2	YGL058W YGL057C	-0.116619			2899	16	198310	199368	1058	down	0		-0.540233
	1230	7	398036	400346	2310	nochange	1	YGL055W	-0.103732			2901	16	201667	202918	1251	down	0		-1.53607
	1233	7	406191	408923	2732	nochange	0		-0.0269238			2904	16	210773	212763	1990	down	1	YPL178W	-0.811556
	1235	7	417051	422886	5835	nochange	3	YGL043W YGL041C-B YGL040C	-0.0955797			2906	16	218247	218861	614	down	0		-1.42889
	1237	7	424007	425389	1382	nochange	1	YGL039W	-0.185216			2908	16	239010	239152	142	down	0		-0.619578
	1240	7	440907	450375	9468	nochange	4	YGL028C YGL027C YGL026C YGL025C	-0.258085			2910	16	242614	247461	4847	down	2	YPL162C YPL161C	-0.707211
	1242	7	452336	462505	10169	nochange	6	YGL022W YGL021W YGL020C YGL019W YGL018C YGL017W	-0.33666			2912	16	252031	256304	4273	down	2	YPL158C YPL157W	-0.875444
	1244	7	465991	474783	8792	nochange	3	YGL014W YGL013C YGL012W	-0.0335644			2914	16	259446	259639	193	down	0		-0.571041
	1247	7	480879	482090	1211	nochange	0		0.112686			2916	16	264029	264894	865	down	0		-1.23494
	1249	7	486898	490686	3788	nochange	1	YGL005C	-0.350209			2918	16	266808	267781	973	down	0		-0.84471
	1251	7	493052	494013	961	nochange	0		0.152661			2920	16	279723	282720	2997	down	2	YPL144W YPL143W	-1.54907
	1253	7	495334	498765	3431	nochange	2	YGL001C YGR001C	-0.44655			2922	16	285930	286762	832	down	0		-0.959079
	1255	7	500070	502437	2367	nochange	1	YGR003W	0.266421			2924	16	291995	292862	867	down	0		-0.724923
	1257	7	503931	505021	1090	nochange	0		0.10599			2926	16	296710	297352	642	down	0		-0.747741
	1259	7	509809	514363	4554	nochange	2	YGR010W YGR012W	0.0200304			2929	16	302521	305427	2906	down	2	YPL131W YPL130W	-1.11016
	1261	7	515615	522176	6561	nochange	2	YGR014W YGR015C	-0.322979			2931	16	309941	310935	994	down	0		-1.91146
	1263	7	530412	531551	1139	nochange	0		0.00974368			2933	16	320638	322531	1893	down	1	YPL121C	-0.433763
	1267	7	543129	543447	318	nochange	0		-0.185237			2936	16	336759	339376	2617	down	1	YPL112C	-0.714374
	1269	7	544488	545559	1071	nochange	0		-0.300858			2938	16	343929	349218	5289	down	2	YPL109C YPL108W	-0.649133
	1276	7	557847	558879	1032	nochange	1	YGR036C	-0.0705876			2940	16	352145	352563	418	down	0		-1.09785
	1278	7	560078	577297	17219	nochange	2	YGR038W YGR040W	-0.563742			2942	16	355204	356032	828	down	0		-0.783011
	1280	7	578341	578802	461	nochange	0		0.332226			2944	16	359254	360516	1262	down	0		-1.03952
	1282	7	585553	589493	3940	nochange	1	YGR047C	-0.237112			2946	16	363557	365057	1500	down	2	YPL099C YPL098C	-0.643549
	1286	7	596273	615583	19310	nochange	8	YGR054W YGR055W YGR056W YGR057C YGR058W YGR059W YGR060W YGR061C	-0.349152			2948	16	366524	368643	2119	down	1	YPL096W	-0.659146
	1288	7	617971	620803	2832	nochange	1	YGR065C	-0.253786			2950	16	370698	379161	8463	down	4	YPL093W YPL092W YPL091W YPL090C	-0.980779
	1290	7	623297	624606	1309	nochange	0		-0.0226807			2952	16	380944	382044	1100	down	0		-0.931386
	1292	7	625257	627109	1852	nochange	1	YGR068C	0.106031			2954	16	385611	386714	1103	down	0		-1.62092
	1294	7	628525	632035	3510	nochange	1	YGR070W	-0.17357			2957	16	404529	407622	3093	down	2	YPL081W YPL079W	-1.67327
	1296	7	636304	636853	549	nochange	1	YGR075C	0.247342			2959	16	423713	425092	1379	down	1	YPL068C	-1.19351
	1298	7	638999	639585	586	nochange	0		0.0933561			2961	16	444481	446546	2065	down	1	YPL059W	-0.306073
	1303	7	660518	666473	5955	nochange	1	YGR090W	-0.285574			2963	16	456500	460423	3923	down	3	YPL053C YPL052W YPL051W	-0.480713
	1305	7	667352	668073	721	nochange	0		-0.0337004			2965	16	461807	462324	517	down	0		-0.883558
	1308	7	670892	676283	5391	nochange	3	YGR093W YGR094W YGR095C	-0.215649			2967	16	479563	482650	3087	down	3	YPL038W-A YPL038W YPL037C	-0.88827
	1310	7	679717	681897	2180	nochange	0		-0.367238			2969	16	486604	487969	1365	down	2	YPL034W YPL033C	-0.503067
	1312	7	682595	689961	7366	nochange	2	YGR098C YGR099W	-0.715219			2971	16	491252	494138	2886	down	1	YPL031C	-0.957521
	1314	7	690648	698670	8022	nochange	6	YGR100W YGR101W YGR102C YGR103W YGR104C YGR105W	-0.373937			2973	16	502850	504039	1189	down	1	YPL024W	-0.735419
	1316	7	702836	703180	344	nochange	0		-0.310693			2975	16	506626	507078	452	down	0		-0.812374
	1318	7	704498	715053	10555	nochange	2	YGR109C YGR110W	-0.436608			2979	16	516953	518345	1392	down	0		-0.685277
	1320	7	717730	730496	12766	nochange	5	YGR113W YGR116W YGR117C YGR118W YGR119C	-0.314028			2981	16	520649	520820	171	down	0		-2.05248
	1322	7	735236	736403	1167	nochange	0		-0.172124			2983	16	527630	530482	2852	down	2	YPL014W YPL013C	-1.08211
	1325	7	739796	741396	1600	nochange	1	YGR124W	0.204711			2985	16	531434	532544	1110	down	0		-0.272759
	1327	7	743704	744584	880	nochange	0		-0.540761			2987	16	534632	535163	531	down	0		-1.14028
	1329	7	747671	752137	4466	nochange	2	YGR128C YGR129W	-0.302063			2989	16	538654	539411	757	down	0		-1.03575
	1331	7	756810	761208	4398	nochange	2	YGR133W YGR134W	-0.107597			2992	16	553422	555002	1580	down	1	YPL002C	-0.91089
	1333	7	762812	763766	954	nochange	0		0.0858385			2994	16	564953	566461	1508	down	1	YPR005C	-0.620906
	1337	7	776236	777949	1713	nochange	0		-0.111194			2996	16	576386	576868	482	down	0		-1.03381
	1341	7	782694	784061	1367	nochange	0		-0.134358			2998	16	580676	582561	1885	down	0		-2.03967
	1345	7	790111	794973	4862	nochange	1	YGR150C	-0.270564			3001	16	592901	595433	2532	down	1	YPR017C	-1.50536
	1348	7	798239	800705	2466	nochange	1	YGR155W	-0.424722			3004	16	607183	607827	644	down	0		-1.16089
	1350	7	801629	802083	454	nochange	0		-0.227628			3006	16	622036	623077	1041	down	0		-0.551947
	1352	7	803240	804501	1261	nochange	0		-0.171285			3008	16	631180	631698	518	down	0		-0.993684
	1354	7	808099	808952	853	nochange	0		0.189032			3010	16	638521	639571	1050	down	0		-1.70098
	1357	7	825458	827283	1825	nochange	0		-0.107351			3014	16	648247	648802	555	down	0		-1.51225
	1359	7	828513	831935	3422	nochange	2	YGR165W YGR166W	-0.213307			3016	16	654067	654989	922	down	1	YPR043W	-1.76328
	1363	7	834754	843172	8418	nochange	4	YGR169C YGR169C-A YGR170W YGR171C	-0.155834			3018	16	656976	657304	328	down	1	YPR046W	-0.861564
	1366	7	846699	847895	1196	nochange	1	YGR175C	-0.19992			3020	16	658847	659601	754	down	0		-0.796668
	1369	7	852519	853367	848	nochange	0		0.219408			3022	16	664444	666146	1702	down	2	YPR051W YPR052C	-0.908315
	1371	7	854510	855602	1092	nochange	0		-0.0175035			3025	16	675484	676412	928	down	0		-1.24593
	1373	7	858898	864987	6089	nochange	2	YGR183C YGR184C	-0.399996			3027	16	683502	685976	2474	down	1	YPR069C	-0.87728
	1375	7	866355	870401	4046	nochange	2	YGR185C YGR186W	-0.111663			3029	16	704129	705187	1058	down	1	YPR082C	-0.9296
	1377	7	872270	874372	2102	nochange	1	YGR188C	-0.089981			3031	16	709622	710288	666	down	0		-0.940417
	1379	7	876260	878060	1800	nochange	1	YGR189C	0.144421			3033	16	712578	713391	813	down	0		-1.35858
	1381	7	879904	883887	3983	nochange	2	YGR191W YGR192C	-0.125017			3035	16	720222	721038	816	down	1	YPR094W	-0.862303
	1384	7	890767	893486	2719	nochange	1	YGR197C	-0.210698			3038	16	729838	733246	3408	down	3	YPR100W YPR101W YPR103W	-0.758023
	1386	7	895705	897334	1629	nochange	0		-1.11201			3040	16	738777	739945	1168	down	0		-1.19979
	1388	7	898278	899067	789	nochange	0		-0.247294			3042	16	741639	742331	692	down	1	YPR107C	-0.751705
	1390	7	902871	903242	371	nochange	0		0.0806686			3044	16	744179	747783	3604	down	3	YPR108W-A YPR109W YPR110C	-0.939993
	1392	7	905625	909005	3380	nochange	1	YGR204W	0.0807817			3046	16	751433	753141	1708	down	1	YPR113W	-1.23337
	1396	7	915647	916957	1310	nochange	1	YGR211W	-0.317135			3049	16	773808	775969	2161	down	1	YPR120C	-1.04479
	1398	7	917692	918541	849	nochange	0		-0.0742748			3051	16	777524	777658	134	down	0		-0.743428
	1402	7	930821	931549	728	nochange	0		-0.0163718			3053	16	790131	792723	2592	down	2	YPR127W YPR128C	-0.54989
	1404	7	933442	939739	6297	nochange	3	YGR218W YGR220C YGR221C	-0.11049			3055	16	793903	795311	1408	down	2	YPR131C YPR132W	-1.61638
	1406	7	940861	941610	749	nochange	0		-0.137976			3057	16	797261	802800	5539	down	2	YPR134W YPR135W	-0.635724
	1408	7	942651	951224	8573	nochange	5	YGR224W YGR225W YGR226C YGR227W YGR229C	-0.275991			3059	16	813063	813905	842	down	1	YPR139C	-0.323371
	1410	7	951899	952542	643	nochange	1	YGR230W	0.0538623			3061	16	817082	822462	5380	down	2	YPR143W YPR144C	-1.19044
	1412	7	954540	957384	2844	nochange	1	YGR233C	-0.124517			3063	16	833567	833737	170	down	0		-0.595692
	1416	7	964406	964776	370	nochange	0		0.385795			3065	16	857242	857404	162	down	0		-0.804559
	1418	7	966830	967959	1129	nochange	0		-0.286311			3067	16	863778	864072	294	down	0		-0.742422
	1420	7	968793	973017	4224	nochange	1	YGR239C	0.0530432			3070	16	869706	870551	845	down	0		-1.16996
	1422	7	974702	975457	755	nochange	1	YGR240C-A	0.19594			3072	16	876292	879147	2855	down	3	YPR166C YPR167C YPR168W	-0.99811
	1424	7	977153	978129	976	nochange	1	YGR243W	0.0263031			3074	16	881920	883631	1711	down	0		-0.887296
	1427	7	982641	984170	1529	nochange	1	YGR246C	-0.00194536			3077	16	888485	888978	493	down	0		-1.12993
	1429	7	991766	992753	987	nochange	0		0.296677			3079	16	891889	892767	878	down	0		-0.722655
	1431	7	995576	996064	488	nochange	1	YGR251W	0.0277118			3081	16	900300	900796	496	down	1	YPR182W	-0.79228
	1433	7	996748	998314	1566	nochange	1	YGR252W	0.00860026			3083	16	910751	913003	2252	down	2	YPR187W YPR188C	-1.20744
	1435	7	1002396	1003186	790	nochange	0		0.169139			3085	16	918539	918955	416	down	0		-1.87072
	1437	7	1004547	1015410	10863	nochange	4	YGR256W YGR257C YGR258C YGR260W	-0.207432			3087	16	923616	924382	766	down	0		-1.00245
	1439	7	1016807	1021149	4342	nochange	2	YGR262C YGR263C	0.186735			3089	16	928377	929072	695	down	0		-0.686275
	1442	7	1028014	1046083	18069	nochange	8	YGR270W YGR271W YGR271C-A YGR272C YGR273C YGR274C YGR275W YGR276C	-0.567553			3091	16	941752	942180	428	down	0		-0.794414
	1444	7	1047736	1048696	960	nochange	0		-0.232081			1	1	61	7755	7694	nochange	0		0.186218
	1447	7	1053645	1058807	5162	nochange	2	YGR281W YGR282C	-0.186337			3	1	10000	30891	20891	nochange	3	YAL065C YAL064C-A YAL063C	0.150681	963
	1450	7	1062443	1066191	3748	nochange	1	YGR286C	-0.345509			7	1	42109	43271	1162	nochange	1	YAL055W	-0.255859
	1452	7	1066814	1069286	2472	nochange	1	YGR287C	0.0693182			12	1	57701	58518	817	nochange	1	YAL044C	-0.316949
	1454	7	1070765	1075546	4781	nochange	2	YGR288W YGR289C	0.0860542			15	1	62972	65467	2495	nochange	1	YAL041W	0.170148
	1456	8	4929	4992	63	nochange	0		0.103147			20	1	70579	75257	4678	nochange	3	YAL038W YAL037C-A YAL037W	0.215014
	1459	8	9352	9572	220	nochange	0		-0.331267			22	1	77193	92008	14815	nochange	8	YAL035W YAL034W-A YAL034C YAL033W YAL032C YAL031C YAL030W YAL029C	0.21147
	1461	8	10707	12829	2122	nochange	0		-0.12598			26	1	95484	99712	4228	nochange	1	YAL026C	0.367888
	1463	8	19285	21101	1816	nochange	1	YHL040C	-0.245699			28	1	101785	105442	3657	nochange	1	YAL024C	0.0990615
	1466	8	27444	31331	3887	nochange	0		-0.504284			33	1	114054	118957	4903	nochange	1	YAL019W	0.00936548
	1469	8	38307	42952	4645	nochange	1	YHL031C	-0.0360894			35	1	135137	150533	15396	nochange	7	YAL009W YAL008W YAL007C YAL005C YAL003W YAL002W YAL001C	0.166928
	1471	8	45830	47222	1392	nochange	0		-0.175077			37	1	152709	166795	14086	nochange	5	YAR002W YAR002C-A YAR003W YAR007C YAR008W	-0.10061
	1474	8	49263	50481	1218	nochange	1	YHL028W	-0.168147			40	1	169563	173309	3746	nochange	2	YAR015W YAR018C	0.0479419
	1476	8	51989	53027	1038	nochange	0		-0.0705764			43	1	181697	185221	3524	nochange	1	YAR027W	0.111277
	1478	8	56525	58029	1504	nochange	0		-0.389733			47	1	197350	230009	32659	nochange	5	YAR050W YAR062W YAR066W YAR068W YAR071W	0.570603
	1480	8	59799	61538	1739	nochange	0		-0.136858			65	2	72246	74746	2500	nochange	1	YBL080C	0.443118
	1482	8	62944	64641	1697	nochange	1	YHL022C	-0.486337			75	2	108425	116504	8079	nochange	7	YBL060W YBL059C-A YBL059W YBL058W YBL057C YBL056W YBL055C	0.0259917
	1484	8	67309	74006	6697	nochange	4	YHL019C YHL018W YHL017W YHL016C	-0.194245			77	2	118229	120928	2699	nochange	0		0.211455
	1487	8	76012	77744	1732	nochange	1	YHL014C	-0.340778			83	2	138454	139605	1151	nochange	1	YBL042C	0.234464
	1489	8	83898	95051	11153	nochange	2	YHL009C YHL008C	-0.235932			85	2	143874	144685	811	nochange	0		0.566533
	1491	8	98563	103723	5160	nochange	3	YHL004W YHL003C YHL002W	-0.00539995			93	2	162619	167260	4641	nochange	3	YBL030C YBL029C-A YBL029W	0.0480779
	1493	8	105379	107669	2290	nochange	1	YHR001W	-0.0834292			98	2	180670	185642	4972	nochange	3	YBL021C YBL020W YBL019W	0.101357
	1495	8	109450	111385	1935	nochange	1	YHR003C	-0.126368			110	2	238798	241612	2814	nochange	1	YBR001C	0.2743
	1497	8	113925	121907	7982	nochange	4	YHR005C YHR005C-A YHR006W YHR007C	0.041513			126	2	288688	290177	1489	nochange	1	YBR024W	0.182841
	1499	8	122883	123198	315	nochange	0		0.048864			138	2	322342	332509	10167	nochange	5	YBR043C YBR044C YBR045C YBR046C YBR047W	-0.00537558
	1501	8	124432	126242	1810	nochange	1	YHR009C	0.297839			140	2	336879	340729	3850	nochange	3	YBR050C YBR052C YBR053C	0.30374
	1503	8	127849	130205	2356	nochange	2	YHR011W YHR012W	0.124422			142	2	342293	346232	3939	nochange	1	YBR054W	-0.0698437
	1505	8	131868	134672	2804	nochange	1	YHR014W	-0.0931805			144	2	347938	350095	2157	nochange	1	YBR056W	-0.0943346
	1507	8	137048	137501	453	nochange	0		-0.0311082			157	2	375542	382214	6672	nochange	3	YBR069C YBR070C YBR071W	0.0460772
	1509	8	139358	142360	3002	nochange	1	YHR018C	-0.0725383			161	2	387084	391476	4392	nochange	1	YBR076W	-0.107405
	1511	8	144985	147341	2356	nochange	0		-0.0992535			165	2	400020	400904	884	nochange	0		0.352036
	1515	8	156631	166510	9879	nochange	4	YHR024C YHR025W YHR026W YHR027C	-0.110722			169	2	407631	410426	2795	nochange	1	YBR083W	-0.149816
	1517	8	168822	169909	1087	nochange	1	YHR030C	0.245875			175	2	432707	446756	14049	nochange	6	YBR095C YBR096W YBR097W YBR098W YBR101C YBR102C	0.126417
	1520	8	178108	184820	6712	nochange	4	YHR035W YHR036W YHR037W YHR038W	-0.214339			180	2	457263	462573	5310	nochange	4	YBR109C YBR110W YBR111C YBR111W-A	-0.126649
	1522	8	188999	193737	4738	nochange	3	YHR041C YHR042W YHR043C	-0.350842			185	2	479447	482899	3452	nochange	3	YBR119W YBR120C YBR121C	-0.0143823
	1524	8	195717	197496	1779	nochange	1	YHR045W	-0.246346			187	2	484443	494669	10226	nochange	5	YBR123C YBR125C YBR126C YBR127C YBR128C	0.190891
	1527	8	199954	203092	3138	nochange	0		0.226081			196	2	521676	527115	5439	nochange	0		0.249685
	1529	8	207266	214029	6763	nochange	5	YHR050W YHR050W-A YHR051W YHR052W YHR054C	-0.483892			198	2	528863	540657	11794	nochange	6	YBR143C YBR145W YBR146W YBR147W YBR148W YBR149W	0.0957596
	1531	8	215239	220745	5506	nochange	4	YHR056C YHR057C YHR058C YHR059W	-0.266899			202	2	552426	555263	2837	nochange	1	YBR157C	-0.266165
	1534	8	224439	224662	223	nochange	0		-0.032463			205	2	558372	560969	2597	nochange	2	YBR159W YBR160W	-0.168359
	1537	8	230634	232761	2127	nochange	1	YHR067W	-0.00192402			209	2	565792	570704	4912	nochange	3	YBR163W YBR164C YBR165W	0.188475
	1539	8	236005	236092	87	nochange	0		-0.111463			219	2	593179	596863	3684	nochange	2	YBR182C YBR183W	0.0139631
	1541	8	237561	238804	1243	nochange	0		-0.0734965			221	2	599845	601334	1489	nochange	0		0.139879
	1543	8	242062	244435	2373	nochange	0		-0.00502823			223	2	602729	603605	876	nochange	1	YBR187W	0.207066
	1548	8	250201	256220	6019	nochange	2	YHR076W YHR077C	-0.243381			225	2	608320	611260	2940	nochange	2	YBR193C YBR194W	0.0290304
	1550	8	257610	265337	7727	nochange	2	YHR079C YHR079C-A	-0.229011			229	2	615204	620846	5642	nochange	3	YBR197C YBR198C YBR199W	-0.0470657
	1552	8	267656	270166	2510	nochange	1	YHR081W	-0.159382			247	2	689059	696836	7777	nochange	3	YBR236C YBR237W YBR238C	-0.254556
	1555	8	277636	279224	1588	nochange	1	YHR086W	0.08946			251	2	704898	710433	5535	nochange	2	YBR243C YBR244W	-0.0773748
	1558	8	285363	288287	2924	nochange	2	YHR091C YHR092C	0.380766			255	2	724943	728524	3581	nochange	3	YBR255W YBR255C-A YBR256C	0.0791038
	1562	8	300238	302432	2194	nochange	0		0.0617796			259	2	736740	738144	1404	nochange	1	YBR264C	0.172909
	1564	8	303465	306063	2598	nochange	0		-0.0141265			261	2	740476	744029	3553	nochange	3	YBR268W YBR269C YBR270C	0.161734
	1567	8	315090	320330	5240	nochange	2	YHR101C YHR102W	-0.124362			263	2	745819	749917	4098	nochange	2	YBR272C YBR273C	-0.0663952
	1569	8	324439	328047	3608	nochange	3	YHR105W YHR106W YHR107C	-0.0160078			266	2	757505	760133	2628	nochange	1	YBR276C	0.240374
	1573	8	332935	335753	2818	nochange	2	YHR111W YHR112C	-0.180288			276	2	800388	805937	5549	nochange	3	YBR297W YBR298C YBR299W	0.107185
	1575	8	336819	344649	7830	nochange	5	YHR113W YHR114W YHR115C YHR116W YHR117W	0.0323198			277	3	9580	21556	11976	nochange	4	YCL066W YCL064C YCL063W YCL061C	-0.0697527
	1577	8	352645	358626	5981	nochange	4	YHR121W YHR122W YHR123W YHR124W	-0.0505166			281	3	32329	35924	3595	nochange	1	YCL052C	-0.0739256
	1579	8	365257	367235	1978	nochange	1	YHR131C	-0.0652111			287	3	53790	57456	3666	nochange	1	YCL038C	0.207521
	1581	8	368725	369601	876	nochange	1	YHR132C	0.0856155			289	3	59435	60715	1280	nochange	1	YCL036W	-0.0576765
	1583	8	370812	374345	3533	nochange	3	YHR133C YHR134W YHR135C	0.0252225			293	3	63902	72017	8115	nochange	4	YCL031C YCL030C YCL029C YCL028W	0.0721912
	1585	8	375650	377007	1357	nochange	1	YHR137W	0.0728678			296	3	75170	94842	19672	nochange	5	YCL025C YCL024W YCL021W-A YCL018W YCL017C	0.170368
	1588	8	389963	393208	3245	nochange	2	YHR146W YHR147C	-0.192109			299	3	101045	110840	9795	nochange	8	YCL012C YCL011C YCL010C YCL009C YCL008C YCL005W-A YCL005W YCL004W	0.0975181
	1590	8	403452	406856	3404	nochange	1	YHR154W	-0.127555			301	3	112501	127942	15441	nochange	7	YCL001W-A YCL001W-B YCR002C YCR003W YCR004C YCR005C YCR007C	-0.146048
	1592	8	407859	411960	4101	nochange	1	YHR155W	-0.41923			303	3	130764	132419	1655	nochange	1	YCR009C	0.0446282
	1595	8	415734	421434	5700	nochange	2	YHR159W YHR160C	-0.1724			309	3	145978	165789	19811	nochange	9	YCR018C YCR019W YCR020C YCR020C-A YCR020W-B YCR021C YCR023C YCR024C YCR026C	0.00395415
	1597	8	423180	426321	3141	nochange	2	YHR162W YHR163W	-0.294496			315	3	179932	190207	10275	nochange	2	YCR032W YCR033W	0.284918
	1599	8	428542	432934	4392	nochange	0		-0.247651			317	3	191495	196028	4533	nochange	2	YCR035C YCR036W	-0.0105557
	1602	8	435719	440484	4765	nochange	2	YHR166C YHR167W	0.0111351			319	3	197469	204860	7391	nochange	4	YCR038C YCR039C YCR040W YCR042C	0.148341
	1606	8	449642	449951	309	nochange	0		-0.013811			323	3	215182	219393	4211	nochange	2	YCR052W YCR053W	0.10076
	1608	8	451191	452115	924	nochange	1	YHR174W	0.147301			329	3	228824	233661	4837	nochange	2	YCR065W YCR066W	0.0527103
	1610	8	453775	455660	1885	nochange	1	YHR176W	0.132909			334	3	242949	250010	7061	nochange	4	YCR073C YCR073W-A YCR075C YCR076C	0.238984
	1612	8	457187	458490	1303	nochange	0		-0.156811			345	3	280535	297873	17338	nochange	4	YCR093W YCR094W YCR095C YCR097W	0.179362
	1614	8	460733	461250	517	nochange	0		-0.176559			347	3	299178	303284	4106	nochange	3	YCR099C YCR100C YCR101C	0.165816
	1616	8	463330	465562	2232	nochange	0		-0.0752364			350	3	310652	314183	3531	nochange	2	YCR106W YCR107W	0.197351
	1618	8	468595	471430	2835	nochange	1	YHR182W	-0.23443			352	4	11948	19600	7652	nochange	2	YDL245C YDL243C	-0.0898459
	1620	8	473956	480757	6801	nochange	2	YHR185C YHR186C	-0.0737051			354	4	23018	49713	26695	nochange	13	YDL240W YDL239C YDL238C YDL237W YDL236W YDL235C YDL234C YDL233W YDL232W YDL231C YDL230W YDL229W YDL227C	0.168548
	1622	8	483774	486861	3087	nochange	3	YHR189W YHR190W YHR191C	0.112454			358	4	66896	74520	7624	nochange	3	YDL217C YDL216C YDL215C	0.207532
	1627	8	495703	496527	824	nochange	0		-0.0738524			361	4	81359	86391	5032	nochange	1	YDL210W	-0.0513304
	1629	8	498416	503632	5216	nochange	4	YHR199C-A YHR200W YHR201C YHR202W	-0.112593			368	4	110569	117179	6610	nochange	3	YDL194W YDL193W YDL192W	0.0457912
	1631	8	512835	515931	3096	nochange	2	YHR206W YHR207C	-0.156327			372	4	122918	135593	12675	nochange	6	YDL188C YDL186W YDL185W YDL183C YDL182W YDL181W	0.0320845
	1633	8	517464	518769	1305	nochange	1	YHR208W	-0.10716			390	4	175147	182041	6894	nochange	3	YDL156W YDL155W YDL154W	0.0348117
	1636	8	521640	523010	1370	nochange	0		0.176346			392	4	183807	189387	5580	nochange	1	YDL149W	0.309718
	1638	8	523835	556504	32669	nochange	4	YHR211W YHR213W-A YHR215W YHR216W	-0.169229			404	4	223309	229487	6178	nochange	3	YDL132W YDL131W YDL130W-A	0.268918
	1639	9	7160	30756	23596	nochange	4	YIL173W YIL171W YIL169C YIL167W	-0.109256			409	4	237929	239371	1442	nochange	1	YDL125C	-0.0712708
	1641	9	32802	41188	8386	nochange	5	YIL165C YIL164C YIL162W YIL161W YIL160C	-0.0518494			411	4	241092	243983	2891	nochange	1	YDL123W	0.179608
	1644	9	47978	49144	1166	nochange	0		-0.00232374			413	4	248443	263510	15067	nochange	6	YDL117W YDL116W YDL115C YDL114W YDL113C YDL112W	0.0183256
	1646	9	54590	57370	2780	nochange	2	YIL153W YIL152W	0.158332			416	4	266610	271623	5013	nochange	3	YDL108W YDL107W YDL106C	0.0849579
	1648	9	59406	68418	9012	nochange	2	YIL150C YIL149C	-0.144756			418	4	277350	281118	3768	nochange	1	YDL102W	0.143235
	1650	9	70209	74274	4065	nochange	1	YIL147C	-0.185788			420	4	283735	296900	13165	nochange	7	YDL098C YDL097C YDL095W YDL093W YDL092W YDL091C YDL090C	0.0734981
	1652	9	75835	77484	1649	nochange	1	YIL145C	0.0586519			423	4	313561	321889	8328	nochange	3	YDL078C YDL077C YDL076C	0.164771
	1654	9	78795	79185	390	nochange	0		-1.8012			427	4	326614	329155	2541	nochange	1	YDL073W	0.0313177
	1657	9	85802	96303	10501	nochange	6	YIL140W YIL139C YIL138C YIL137C YIL136W YIL135C	-0.00537103			433	4	338103	339042	939	nochange	0		0.137963
	1659	9	107284	111126	3842	nochange	0		0.0537335			435	4	342639	344035	1396	nochange	0		-0.145755
	1661	9	113691	115381	1690	nochange	0		-0.0526173			443	4	367266	374433	7167	nochange	5	YDL048C YDL047W YDL046W YDL045W-A YDL045C	-0.0463125
	1663	9	120103	122277	2174	nochange	0		0.00666697			445	4	382841	386865	4024	nochange	2	YDL038C YDL037C	0.0108074
	1665	9	123708	125543	1835	nochange	0		-0.174581			449	4	394812	396611	1799	nochange	0		0.169622
	1668	9	128605	134133	5528	nochange	3	YIL123W YIL122W YIL121W	-0.128111			452	4	401743	409419	7676	nochange	3	YDL027C YDL025C YDL024C	-0.00444658
	1670	9	136178	136955	777	nochange	0		-0.304636			461	4	432153	452513	20360	nochange	10	YDL010W YDL008W YDL007W YDL006W YDL005C YDL004W YDL003W YDL002C YDL001W YDR001C	-0.00831723
	1672	9	139602	144223	4621	nochange	3	YIL118W YIL117C YIL116W	0.160529			466	4	461762	464758	2996	nochange	2	YDR007W YDR009W	-0.0272704
	1674	9	147527	149296	1769	nochange	0		-0.0691964			469	4	474593	478792	4199	nochange	2	YDR014W YDR016C	0.162098
	1676	9	151802	153372	1570	nochange	0		-0.260238			474	4	492477	497732	5255	nochange	2	YDR026C YDR027C	0.0127635
	1678	9	155984	158182	2198	nochange	1	YIL110W	-0.227388			481	4	508929	511809	2880	nochange	1	YDR034C	0.0305546
	1680	9	161652	164747	3095	nochange	0		-0.0129697			488	4	539583	540988	1405	nochange	2	YDR041W YDR042C	0.156659
	1682	9	166501	168543	2042	nochange	1	YIL106W	-0.204702			494	4	551889	552954	1065	nochange	1	YDR047W	0.0283721
	1685	9	172188	179747	7559	nochange	3	YIL102C YIL101C YIL099W	-0.0739689			497	4	556100	557653	1553	nochange	0		-0.0707558
	1687	9	181901	182220	319	nochange	0		-0.158635			501	4	561236	569883	8647	nochange	6	YDR054C YDR055W YDR056C YDR057W YDR058C YDR059C	0.246124
	1690	9	184418	186240	1822	nochange	1	YIL095W	-0.0988369			505	4	580293	581910	1617	nochange	1	YDR065W	0.0777538
	1692	9	193998	194702	704	nochange	0		-0.133652			508	4	591203	592794	1591	nochange	1	YDR073W	-0.154817
	1694	9	197011	198622	1611	nochange	0		-0.622798			510	4	598872	602827	3955	nochange	2	YDR077W YDR078C	0.155185
	1696	9	200968	202433	1465	nochange	1	YIL085C	-0.0747805			513	4	606391	609509	3118	nochange	1	YDR081C	-0.00513666
	1699	9	214739	215211	472	nochange	0		-0.00756815			517	4	619080	627706	8626	nochange	2	YDR089W YDR090C	0.0720184
	1701	9	216384	219802	3418	nochange	1	YIL076W	-0.130742			520	4	637364	642293	4929	nochange	1	YDR096W	0.250378
	1703	9	221276	224144	2868	nochange	1	YIL074C	0.251214			525	4	663746	667284	3538	nochange	1	YDR105C	0.218212
	1706	9	227320	229469	2149	nochange	1	YIL071C	0.0832967			531	4	676555	681226	4671	nochange	2	YDR110W YDR111C	0.0934032
	1709	9	233748	240128	6380	nochange	2	YIL067C YIL066C	-0.0472265			533	4	682350	690001	7651	nochange	5	YDR115W YDR116C YDR117C YDR118W YDR119W	0.0788984
	1712	9	243163	243802	639	nochange	1	YIL063C	-0.104323			539	4	700101	702071	1970	nochange	1	YDR124W	0.265334
	1716	9	247326	248978	1652	nochange	1	YIL057C	-0.0255568			542	4	708724	719248	10524	nochange	4	YDR128W YDR129C YDR130C YDR131C	0.136509
	1718	9	251122	253187	2065	nochange	0		-0.229884			548	4	734857	745306	10449	nochange	3	YDR141C YDR142C YDR143C	0.396341
	1722	9	262587	269809	7222	nochange	1	YIL047C	-0.0871228			550	4	746872	750128	3256	nochange	2	YDR145W YDR146C	0.235709
	1724	9	272706	285379	12673	nochange	8	YIL044C YIL043C YIL042C YIL041W YIL040W YIL039W YIL038C YIL037C	-0.246683			553	4	755475	764235	8760	nochange	1	YDR150W	0.173049
	1726	9	286642	289090	2448	nochange	1	YIL035C	-0.155025			557	4	770532	778217	7685	nochange	3	YDR158W YDR159W YDR160W	0.290528
	1729	9	295608	297071	1463	nochange	0		-0.202047			559	4	779944	783499	3555	nochange	2	YDR162C YDR163W	0.153053
	1732	9	301504	312598	11094	nochange	5	YIL027C YIL026C YIL024C YIL023C YIL022W	-0.284497			561	4	785602	788819	3217	nochange	1	YDR166C	0.356285
	1735	9	321336	332453	11117	nochange	4	YIL016W YIL015W YIL014W YIL013C	-0.122333			564	4	794025	802311	8286	nochange	2	YDR169C-A YDR170C	0.195505
	1737	9	333594	334408	814	nochange	1	YIL011W	-0.0567222			568	4	808988	813267	4279	nochange	2	YDR173C YDR174W	-0.0992032
	1739	9	335938	338366	2428	nochange	0		0.145174			570	4	815723	829171	13448	nochange	8	YDR177W YDR178W YDR179C YDR179W-A YDR180W YDR181C YDR182W YDR182W-A	-0.0168489
	1742	9	346044	346923	879	nochange	0		-0.285726			574	4	842484	847524	5040	nochange	3	YDR191W YDR192C YDR194C	0.146911
	1746	9	350651	352593	1942	nochange	0		-0.0455328			577	4	850428	859395	8967	nochange	7	YDR196C YDR197W YDR198C YDR200C YDR201W YDR202C YDR204W	0.00232342
	1748	9	353789	380495	26706	nochange	14	YIL001W YIR001C YIR002C YIR003W YIR004W YIR005W YIR006C YIR007W YIR008C YIR009W YIR010W YIR011C YIR012W YIR013C	-0.150377			587	4	895273	902508	7235	nochange	2	YDR216W YDR217C	0.294932
	1750	9	390248	400251	10003	nochange	2	YIR021W YIR022W	-0.0902253			589	4	905790	909030	3240	nochange	2	YDR219C YDR221W	0.0357392
	1752	9	403037	404754	1717	nochange	2	YIR024C YIR025W	0.00271665			591	4	910611	913274	2663	nochange	1	YDR223W	0.373383
	1754	9	410259	413999	3740	nochange	2	YIR029W YIR030C	-0.0627196			593	4	917194	921439	4245	nochange	1	YDR227W	0.165384
	1756	9	416884	422004	5120	nochange	3	YIR033W YIR034C YIR035C	0.104577			598	4	931882	935585	3703	nochange	2	YDR235W YDR236C	0.270324
	1758	9	427110	428810	1700	nochange	0		0.300349			604	4	946485	952305	5820	nochange	3	YDR242W YDR243C YDR244W	0.100807
	1760	9	429815	438837	9022	nochange	2	YIR039C YIR042C	0.00893843			608	4	960714	1001755	41041	nochange	16	YDR251W YDR252W YDR253C YDR254W YDR255C YDR256C YDR257C YDR258C YDR259C YDR260C YDR261C YDR262W YDR263C YDR264C YDR265W YDR266C	0.128052
	1761	10	7757	22209	14452	nochange	2	YJL222W YJL219W	-0.0567656			610	4	1005495	1018330	12835	nochange	6	YDR270W YDR272W YDR273W YDR275W YDR276C YDR277C	0.183485
	1763	10	22846	29786	6940	nochange	3	YJL217W YJL216C YJL214W	-0.217369			612	4	1023944	1040883	16939	nochange	7	YDR283C YDR284C YDR285W YDR286C YDR287W YDR288W YDR289C	-0.101944
	1765	10	34080	35360	1280	nochange	0		-0.309082			614	4	1051563	1058839	7276	nochange	4	YDR295C YDR296W YDR297W YDR298C	-0.0105352
	1767	10	37760	38773	1013	nochange	0		-0.00558752			616	4	1060363	1062080	1717	nochange	0		0.113682
	1769	10	41434	44991	3557	nochange	0		-0.191062			622	4	1073691	1076767	3076	nochange	1	YDR306C	-0.298433
	1772	10	47837	49917	2080	nochange	1	YJL206C	0.113396			627	4	1080669	1083817	3148	nochange	1	YDR310C	0.281504
	1774	10	51367	53266	1899	nochange	0		-0.312246			632	4	1090343	1107657	17314	nochange	7	YDR314C YDR315C YDR316W YDR317W YDR318W YDR319C YDR320C	-0.0150598
	1776	10	55177	57112	1935	nochange	0		-0.38637			634	4	1110151	1115520	5369	nochange	3	YDR322W YDR322C-A YDR323C	0.114152
	1784	10	88041	90390	2349	nochange	2	YJL179W YJL178C	0.105831			637	4	1124647	1136502	11855	nochange	6	YDR328C YDR329C YDR330W YDR331W YDR332W YDR333C	0.101266
	1786	10	93228	96731	3503	nochange	2	YJL174W YJL173C	-0.297794			645	4	1162977	1165095	2118	nochange	1	YDR345C	-0.0320296
	1790	10	102384	104665	2281	nochange	1	YJL168C	-0.19749			647	4	1166267	1168235	1968	nochange	1	YDR346C	0.199919
	1792	10	107719	108104	385	nochange	0		-0.184203			651	4	1176749	1180309	3560	nochange	1	YDR350C	0.122087
	1794	10	113764	115830	2066	nochange	1	YJL162C	-0.0520462			659	4	1199176	1204991	5815	nochange	3	YDR363W YDR363W-A YDR364C	0.246732
	1796	10	120558	132925	12367	nochange	5	YJL159W YJL158C YJL157C YJL156C YJL155C	-0.398312			661	4	1213944	1218128	4184	nochange	2	YDR368W YDR369C	-0.0374177
	1798	10	134582	135779	1197	nochange	1	YJL153C	0.288395			663	4	1219827	1223992	4165	nochange	3	YDR371W YDR372C YDR373W	0.0959829
	1800	10	137232	139876	2644	nochange	1	YJL149W	-0.0988778			667	4	1227173	1232216	5043	nochange	3	YDR376W YDR377W YDR378C	-0.272769
	1803	10	141506	145147	3641	nochange	2	YJL147C YJL146W	-0.0713597			675	4	1254977	1260770	5793	nochange	4	YDR390C YDR391C YDR392W YDR393W	-0.0812131
	1805	10	146820	149501	2681	nochange	1	YJL143W	-0.0762455			679	4	1272018	1276917	4899	nochange	3	YDR402C YDR403W YDR404C	0.48082
	1807	10	151658	156231	4573	nochange	4	YJL139C YJL138C YJL137C YJL136W-A	-0.259265			682	4	1284010	1292423	8413	nochange	3	YDR407C YDR408C YDR409W	0.209127
	1810	10	157995	159056	1061	nochange	1	YJL134W	-0.10292			686	4	1298966	1300290	1324	nochange	0		0.242495
	1812	10	160265	161227	962	nochange	1	YJL133W	0.107248			693	4	1318152	1323582	5430	nochange	4	YDR423C YDR424C YDR425W YDR427W	0.018177
	1814	10	165581	168214	2633	nochange	0		-0.321806			698	4	1331116	1334305	3189	nochange	2	YDR434W YDR435C	-0.0232302
	1816	10	175404	176389	985	nochange	0		0.0202569			700	4	1336430	1341384	4954	nochange	3	YDR437W YDR438W YDR439W	0.113506
	1818	10	178440	178879	439	nochange	0		-0.262297			702	4	1345584	1352598	7014	nochange	2	YDR443C YDR444W	0.036303
	1820	10	182447	185228	2781	nochange	2	YJL127C YJL126W	-0.0274015			704	4	1356596	1357717	1121	nochange	0		-0.00166447
	1822	10	187384	189278	1894	nochange	1	YJL123C	0.0174748			715	4	1381330	1383020	1690	nochange	0		-0.182412
	1825	10	193460	193626	166	nochange	0		-0.471776			721	4	1395275	1397836	2561	nochange	1	YDR466W	0.407132
	1827	10	194805	210842	16037	nochange	3	YJL115W YJL112W YJL111W	-0.104791			725	4	1404195	1416782	12587	nochange	6	YDR473C YDR475C YDR476C YDR477W YDR478W YDR479C	0.165221
	1829	10	211808	216196	4388	nochange	1	YJL109C	-0.188179			735	4	1435360	1441843	6483	nochange	3	YDR493W YDR494W YDR495C	0.183983
	1831	10	217156	220047	2891	nochange	2	YJL108C YJL107C	-0.642031			737	4	1444074	1449608	5534	nochange	3	YDR497C YDR498C YDR499W	0.144144
	1833	10	222139	223330	1191	nochange	0		-0.461681			740	4	1459584	1465068	5484	nochange	2	YDR506C YDR507C	-0.0927134
	1835	10	224258	230217	5959	nochange	3	YJL105W YJL104W YJL103C	-0.34336			742	4	1466653	1470839	4186	nochange	4	YDR508C YDR510W YDR511W YDR512C	0.320579
	1837	10	232280	235429	3149	nochange	0		-0.0920521			744	4	1473840	1488252	14412	nochange	8	YDR515W YDR516C YDR517W YDR518W YDR519W YDR520C YDR522C YDR523C	0.0704212
	1839	10	237291	238940	1649	nochange	1	YJL100W	0.0199706			748	4	1494492	1500140	5648	nochange	4	YDR528W YDR529C YDR530C YDR531W	0.0154954
	1843	10	243460	246303	2843	nochange	1	YJL097W	-0.139857			751	4	1508971	1510363	1392	nochange	0		-0.0017978
	1847	10	255300	261691	6391	nochange	1	YJL092W	-0.0601787			757	4	1522677	1525291	2614	nochange	0		0.140924
	1849	10	262578	265900	3322	nochange	1	YJL090C	-0.158562			760	5	9398	14227	4829	nochange	1	YEL072W	-0.0819333
	1853	10	268778	277181	8403	nochange	3	YJL088W YJL087C YJL085W	-0.189524			763	5	16722	35967	19245	nochange	7	YEL071W YEL069C YEL066W YEL065W YEL064C YEL063C YEL062W	0.0872237
	1855	10	279735	280801	1066	nochange	0		0.183078			767	5	44120	46424	2304	nochange	1	YEL057C	-0.307644
	1857	10	281896	290435	8539	nochange	3	YJL081C YJL080C YJL079C	-0.279222			776	5	55485	64503	9018	nochange	3	YEL052W YEL051W YEL050C	-0.177606
	1859	10	291629	293014	1385	nochange	0		0.0565498			779	5	69484	79393	9909	nochange	5	YEL044W YEL043W YEL042W YEL041W YEL040W	-0.104989
	1861	10	295128	309994	14866	nochange	6	YJL076W YJL074C YJL073W YJL072C YJL071W YJL070C	-0.237758			783	5	93317	106953	13636	nochange	5	YEL030W YEL029C YEL027W YEL026W YEL025C	-0.285273
	1865	10	315275	316593	1318	nochange	1	YJL063C	-0.262778			790	5	121883	125828	3945	nochange	2	YEL017W YEL016C	0.166808
	1867	10	317206	328471	11265	nochange	5	YJL062W YJL061W YJL060W YJL059W YJL058C	-0.194467			795	5	134650	137214	2564	nochange	0		-0.0544583
	1869	10	330285	333046	2761	nochange	1	YJL056C	-0.0903438			799	5	146003	149879	3876	nochange	4	YEL005C YEL004W YEL003W YEL002C	-0.135443
	1871	10	334180	335600	1420	nochange	1	YJL054W	-0.0460941			801	5	151629	166360	14731	nochange	7	YER001W YER002W YER003C YER004W YER005W YER006W YER007W	-0.32349
	1875	10	349432	352566	3134	nochange	1	YJL047C	-0.308322			806	5	175855	178932	3077	nochange	1	YER012W	-0.189872
	1877	10	353442	354377	935	nochange	0		-0.430794			808	5	184721	186065	1344	nochange	0		0.0463329
	1879	10	355456	358537	3081	nochange	1	YJL045W	-0.135746			813	5	196951	202248	5297	nochange	3	YER021W YER022W YER023W	0.0413973
	1881	10	359824	360131	307	nochange	0		-0.449244			816	5	207289	217953	10664	nochange	7	YER026C YER027C YER028C YER029C YER030W YER031C YER032W	-0.183151
	1883	10	362202	378163	15961	nochange	4	YJL041W YJL039C YJL038C YJL037W	-0.328738			822	5	231875	243846	11971	nochange	7	YER041W YER042W YER043C YER044C YER044C-A YER045C YER046W	-0.0100183
	1886	10	385922	386282	360	nochange	0		0.026401			825	5	252510	260118	7608	nochange	4	YER050C YER051W YER052C YER053C	0.015845
	1888	10	387144	390329	3185	nochange	2	YJL030W YJL029C	-0.1112			831	5	278889	284543	5654	nochange	3	YER062C YER063W YER064C	-0.0225551
	1890	10	392955	397187	4232	nochange	2	YJL025W YJL024C	-0.52611			835	5	292430	294405	1975	nochange	1	YER068W	-0.121966
	1892	10	398216	401309	3093	nochange	0		-0.0757764			839	5	299697	305145	5448	nochange	3	YER071C YER072W YER073W	-0.265679
	1894	10	402749	403229	480	nochange	0		0.0721162			844	5	312996	324835	11839	nochange	6	YER077C YER078C YER078W-A YER079W YER080W YER081W	0.0167004
	1896	10	406675	411913	5238	nochange	2	YJL014W YJL013C	-0.306916			846	5	326473	331447	4974	nochange	2	YER085C YER086W	0.0720116
	1904	10	422990	424569	1579	nochange	1	YJL006C	-0.276875			849	5	337374	356586	19212	nochange	8	YER090W YER091C YER092W YER093C YER093C-A YER094C YER095W YER096W	0.145172
	1906	10	425954	433464	7510	nochange	3	YJL005W YJL004C YJL003W	-0.268558			854	5	364686	374596	9910	nochange	5	YER103W YER104W YER105C YER106W YER107C	-0.0338135
	1908	10	434462	438137	3675	nochange	2	YJL001W YJR001W	-0.086704			857	5	377528	395116	17588	nochange	6	YER110C YER111C YER112W YER113C YER114C YER115C	-0.210098
	1910	10	442684	445775	3091	nochange	1	YJR004C	0.247247			866	5	418757	420550	1793	nochange	0		0.21486
	1912	10	447056	451073	4017	nochange	2	YJR005C-A YJR006W	-0.390822			869	5	430048	439700	9652	nochange	2	YER133W YER134C	0.0255713
	1914	10	454717	458505	3788	nochange	2	YJR010W YJR010C-A	0.0851774			871	5	441283	456568	15285	nochange	4	YER139C YER140W YER141W YER142C	-0.0570311
	1916	10	459133	460908	1775	nochange	0		-0.746607			874	5	465455	467064	1609	nochange	1	YER148W	0.212852
	1918	10	462419	468886	6467	nochange	4	YJR015W YJR016C YJR017C YJR019C	-0.245311			877	5	476366	483412	7046	nochange	1	YER155C	0.166661
	1920	10	470105	485352	15247	nochange	2	YJR024C YJR025C	-0.195676			880	5	486613	503869	17256	nochange	5	YER158C YER159C YER161C YER162C YER163C	0.0462047
	1922	10	486344	488315	1971	nochange	0		-0.215607			885	5	520983	523671	2688	nochange	1	YER168C	-0.131923
	1925	10	494824	495602	778	nochange	0		-0.204129			889	5	529488	543937	14449	nochange	4	YER172C YER173W YER174C YER175C	-0.0389584
	1927	10	497700	502620	4920	nochange	1	YJR035W	-0.20018			893	5	549717	553089	3372	nochange	3	YER180C YER180C-A YER182W	0.131255
	1929	10	504400	507588	3188	nochange	1	YJR039W	0.112248			896	5	558145	559945	1800	nochange	0		0.0695773
	1931	10	508437	511804	3367	nochange	0		-0.168846			901	6	9613	20710	11097	nochange	4	YFL061W YFL059W YFL056C YFL055W	0.217705
	1934	10	515334	518242	2908	nochange	1	YJR043C	-0.121645			903	6	25278	38572	13294	nochange	4	YFL052W YFL051C YFL050C YFL049W	0.298878
	1936	10	519651	520553	902	nochange	0		0.228565			908	6	46153	61958	15805	nochange	8	YFL042C YFL041W-A YFL041W YFL040W YFL039C YFL038C YFL037W YFL036W	0.205784
	1938	10	522936	523856	920	nochange	0		0.0469662			912	6	82586	89905	7319	nochange	3	YFL026W YFL025C YFL024C	0.0936692
	1942	10	528441	537864	9423	nochange	5	YJR050W YJR051W YJR052W YJR053W YJR054W	0.0528146			923	6	121624	146055	24431	nochange	4	YFL007W YFL005W YFL004W YFL003C	0.264159
	1944	10	540615	543765	3150	nochange	1	YJR056C	-0.0326964			925	6	150420	155451	5031	nochange	4	YFR002W YFR003C YFR004W YFR005C	0.217101
	1946	10	546803	548980	2177	nochange	0		0.061059			929	6	159603	173440	13837	nochange	7	YFR008W YFR009W YFR010W YFR011C YFR012W YFR013W YFR014C	0.0578863
	1948	10	550788	553722	2934	nochange	1	YJR061W	-0.128292			931	6	177771	181356	3585	nochange	1	YFR016C	-0.0679759
	1951	10	557749	558326	577	nochange	0		0.176655			935	6	184902	191886	6984	nochange	1	YFR019W	0.544526
	1953	10	559765	561121	1356	nochange	0		-0.177912			939	6	201836	206803	4967	nochange	3	YFR024C-A YFR025C YFR026C	0.418676
	1957	10	575717	579774	4057	nochange	2	YJR077C YJR078W	-0.374019			941	6	208064	219325	11261	nochange	4	YFR028C YFR029W YFR030W YFR031C	0.261521
	1959	10	580754	584830	4076	nochange	3	YJR082C YJR083C YJR084W	0.154921			947	6	226787	233560	6773	nochange	4	YFR036W YFR037C YFR038W YFR039C	0.296836
	1961	10	587125	593813	6688	nochange	2	YJR089W YJR090C	-0.279741			950	6	237036	243193	6157	nochange	5	YFR041C YFR042W YFR043C YFR044C YFR045W	0.150434
	1963	10	594821	597346	2525	nochange	1	YJR091C	-0.150521			952	6	244337	262471	18134	nochange	7	YFR047C YFR048W YFR049W YFR050C YFR051C YFR052W YFR053C	0.138702
	1965	10	598508	604167	5659	nochange	2	YJR092W YJR093C	-0.211327			955	7	41	13909	13868	nochange	6	YGL263W YGL262W YGL259W YGL258W-A YGL258W YGL257C	0.547152
	1968	10	609033	609500	467	nochange	0		0.0870625			957	7	15409	22083	6674	nochange	2	YGL256W YGL255W	-0.170333
	1971	10	613680	614280	600	nochange	0		-0.030159			961	7	31087	38205	7118	nochange	4	YGL250W YGL249W YGL248W YGL247W	0.0319345
	1973	10	615128	616475	1347	nochange	1	YJR099W	0.23969			965	7	45640	53578	7938	nochange	4	YGL241W YGL240W YGL238W YGL237C	0.0100329
	1975	10	619498	619923	425	nochange	0		-0.149384			970	7	64142	72569	8427	nochange	3	YGL229C YGL228W YGL227W	0.384736
	1977	10	622777	623924	1147	nochange	0		0.0648153			972	7	75521	82821	7300	nochange	6	YGL225W YGL224C YGL223C YGL222C YGL221C YGL220W	-0.0665818
	1979	10	625082	628120	3038	nochange	2	YJR106W YJR107W	-0.0542774			976	7	89578	93545	3967	nochange	3	YGL213C YGL212W YGL211W	-0.176067
	1981	10	629682	633354	3672	nochange	1	YJR109C	-0.136978			979	7	97981	114048	16067	nochange	4	YGL207W YGL206C YGL205W YGL203C	0.108089
	1983	10	634200	639718	5518	nochange	5	YJR111C YJR112W YJR112W-A YJR113C YJR114W	-0.110213			982	7	120381	124243	3862	nochange	2	YGL200C YGL198W	0.0734384
	1985	10	640631	641229	598	nochange	0		-0.0558804			985	7	128840	130964	2124	nochange	1	YGL196W	0.0296414
	1987	10	642950	646657	3707	nochange	2	YJR118C YJR119C	-0.11378			988	7	137354	143915	6561	nochange	2	YGL194C YGL192W	0.0807469
	1989	10	648382	649531	1149	nochange	0		0.24089			992	7	150258	152321	2063	nochange	1	YGL186C	0.0214648
	1993	10	654893	655277	384	nochange	0		-0.112016			994	7	153956	158421	4465	nochange	2	YGL184C YGL183C	0.00724989
	1995	10	656261	657499	1238	nochange	0		-0.280886			999	7	183957	209415	25458	nochange	12	YGL170C YGL169W YGL168W YGL167C YGL166W YGL164C YGL163C YGL162W YGL161C YGL160W YGL159W YGL158W	0.215182
	1997	10	659049	661551	2502	nochange	0		0.0461227			1002	7	214421	217699	3278	nochange	2	YGL154C YGL153W	0.024489
	2000	10	665146	668138	2992	nochange	1	YJR130C	-0.0275637			1007	7	234963	238242	3279	nochange	2	YGL143C YGL142C	-0.0295346
	2002	10	668886	673958	5072	nochange	2	YJR132W YJR133W	-0.51749			1010	7	245807	253679	7872	nochange	4	YGL139W YGL138C YGL137W YGL136C	0.182029
	2004	10	675401	693824	18423	nochange	6	YJR135C YJR135W-A YJR136C YJR137C YJR138W YJR139C	-0.188663			1012	7	256049	261739	5690	nochange	1	YGL133W	0.0452184
	2006	10	694668	695717	1049	nochange	0		-0.131811			1016	7	267716	271082	3366	nochange	3	YGL129C YGL128C YGL127C	-0.248454
	2009	10	703668	704186	518	nochange	0		-0.258971			1021	7	285283	288199	2916	nochange	0		-0.0921845
	2011	10	707019	711194	4175	nochange	2	YJR149W YJR150C	0.0758647			1028	7	298277	306449	8172	nochange	5	YGL112C YGL111W YGL110C YGL108C YGL107C	-0.156957
	2013	10	711980	716272	4292	nochange	1	YJR151C	-0.400059			1030	7	307765	310579	2814	nochange	1	YGL104C	0.327467
	2015	10	719984	725310	5326	nochange	2	YJR152W YJR153W	-0.184907			1032	7	315276	321363	6087	nochange	1	YGL098W	0.199275
	2017	10	727826	736962	9136	nochange	2	YJR158W YJR159W	-0.143985			1035	7	325671	334023	8352	nochange	2	YGL095C YGL094C	0.240051
	2018	11	2849	7683	4834	nochange	2	YKL222C YKL221W	-0.152837			1040	7	341812	352415	10603	nochange	7	YGL091C YGL090W YGL089C YGL087C YGL086W YGL085W YGL084C	-0.000494804
	2020	11	10548	11521	973	nochange	0		0.159516			1044	7	359990	360922	932	nochange	0		-0.00993512
	2022	11	15608	17359	1751	nochange	0		-0.412849			1046	7	362939	365350	2411	nochange	1	YGL076C	-0.312437
	2028	11	31598	33128	1530	nochange	0		-0.0365041			1054	7	390617	407967	17350	nochange	9	YGL060W YGL059W YGL058W YGL057C YGL056C YGL055W YGL054C YGL053W YGL050W	-0.015282
	2030	11	35289	46618	11329	nochange	3	YKL211C YKL210W YKL209C	-0.120739			1061	7	421734	427439	5705	nochange	2	YGL039W YGL038C	0.0874954
	2032	11	47707	56276	8569	nochange	4	YKL207W YKL206C YKL205W YKL204W	-0.19782			1064	7	434225	436053	1828	nochange	0		0.000494715
	2035	11	62925	64781	1856	nochange	0		-0.167681			1068	7	444353	448016	3663	nochange	1	YGL026C	0.287339
	2037	11	67272	67706	434	nochange	0		0.267941			1072	7	455696	460871	5175	nochange	4	YGL020C YGL019W YGL018C YGL017W	-0.0202371
	2040	11	74180	75563	1383	nochange	1	YKL196C	0.0608128			1074	7	462187	465665	3478	nochange	2	YGL016W YGL015C	0.0719092
	2042	11	76632	78162	1530	nochange	0		-0.0800824			1077	7	473056	483043	9987	nochange	5	YGL012W YGL011C YGL010W YGL009C YGL008C	0.160185
	2046	11	83547	87304	3757	nochange	1	YKL189W	-0.114881			1079	7	489738	496302	6564	nochange	5	YGL005C YGL004C YGL003C YGL002W YGL001C	-0.056462
	2048	11	88895	91816	2921	nochange	1	YKL187C	-0.551999			1081	7	498409	502065	3656	nochange	2	YGR002C YGR003W	0.0432629
	2050	11	92840	95100	2260	nochange	1	YKL186C	0.0826495			1083	7	504231	514566	10335	nochange	7	YGR005C YGR006W YGR007W YGR008C YGR009C YGR010W YGR012W	0.195765
	2052	11	97374	98208	834	nochange	0		-0.204325			1085	7	520862	530929	10067	nochange	7	YGR015C YGR016W YGR017W YGR019W YGR020C YGR021W YGR023W	-0.0583047
	2054	11	100065	106594	6529	nochange	1	YKL182W	-0.134294			1087	7	535516	543763	8247	nochange	1	YGR028W	0.34375
	2056	11	119333	121367	2034	nochange	1	YKL175W	-0.145934			1100	7	586147	591212	5065	nochange	2	YGR047C YGR048W	0.00548358
	2058	11	122666	124773	2107	nochange	1	YKL173W	-0.0307394			1102	7	592388	603121	10733	nochange	4	YGR052W YGR053C YGR054W YGR055W	0.135192
	2060	11	126873	132581	5708	nochange	2	YKL171W YKL170W	-0.038402			1107	7	610473	612708	2235	nochange	1	YGR060W	0.161103
	2062	11	134605	142432	7827	nochange	2	YKL166C YKL165C	0.0498895			1111	7	620803	633424	12621	nochange	5	YGR066C YGR067C YGR068C YGR070W YGR071C	0.172404
	2064	11	147300	153831	6531	nochange	3	YKL162C YKL161C YKL160W	-0.287496			1113	7	637596	639585	1989	nochange	1	YGR077C	0.234634
	2066	11	156461	157293	832	nochange	0		0.172334			1120	7	660518	675925	15407	nochange	5	YGR090W YGR091W YGR092W YGR093W YGR094W	-0.082877
	2069	11	167647	170273	2626	nochange	1	YKL149C	-0.027879			1124	7	688116	694507	6391	nochange	3	YGR099W YGR100W YGR101W	0.0587194
	2071	11	172392	173017	625	nochange	0		-0.14191			1128	7	703180	725743	22563	nochange	7	YGR108W YGR109C YGR110W YGR111W YGR112W YGR113W YGR116W	0.121564
	2074	11	179284	179446	162	nochange	0		-0.818161			1132	7	731007	736984	5977	nochange	3	YGR121C YGR121W-A YGR122W	0.251151
	2076	11	180791	184318	3527	nochange	2	YKL140W YKL139W	-0.332758			1139	7	754649	756197	1548	nochange	2	YGR131W YGR132C	0.0907512
	2078	11	188097	192321	4224	nochange	1	YKL134C	0.00977839			1141	7	758317	760935	2618	nochange	1	YGR134W	0.225636
	2080	11	196453	197750	1297	nochange	0		0.304877			1146	7	774667	780790	6123	nochange	1	YGR143W	0.0565052
	2083	11	206249	228230	21981	nochange	11	YKL125W YKL124W YKL122C YKL121W YKL120W YKL119C YKL117W YKL116C YKL114C YKL113C YKL112W	-0.0634011			1148	7	782569	784061	1492	nochange	0		-0.0281244
	2086	11	234506	241658	7152	nochange	5	YKL108W YKL107W YKL106C-A YKL106W YKL105C	-0.25355			1150	7	789107	792514	3407	nochange	2	YGR149W YGR150C	-0.0148061
	2088	11	242791	244208	1417	nochange	0		-0.271298			1154	7	800705	804972	4267	nochange	2	YGR156W YGR157W	0.338829
	2092	11	248288	253996	5708	nochange	1	YKL101W	-0.399967			1158	7	824811	833283	8472	nochange	4	YGR163W YGR165W YGR166W YGR167W	0.0253931
	2096	11	260714	261709	995	nochange	1	YKL096W	-0.0383595			1160	7	836759	839693	2934	nochange	1	YGR170W	0.355464
	2098	11	264615	268614	3999	nochange	2	YKL093W YKL092C	-0.350625			1164	7	844608	846392	1784	nochange	1	YGR174C	-0.0136323
	2100	11	272856	276416	3560	nochange	2	YKL089W YKL088W	-0.0443081			1168	7	852673	858898	6225	nochange	3	YGR179C YGR180C YGR181W	-0.0377231
	2102	11	279536	280481	945	nochange	1	YKL084W	0.00850241			1172	7	867873	870188	2315	nochange	1	YGR186W	0.145157
	2106	11	285296	287126	1830	nochange	0		-0.306173			1174	7	871914	874372	2458	nochange	1	YGR188C	0.145026
	2109	11	291729	297442	5713	nochange	2	YKL075C YKL074C	-0.211924			1176	7	875656	878881	3225	nochange	1	YGR189C	0.149141
	2112	11	298982	307706	8724	nochange	4	YKL072W YKL071W YKL070W YKL069W	-0.423677			1183	7	891773	895206	3433	nochange	1	YGR197C	-0.0456677
	2114	11	309282	312120	2838	nochange	1	YKL068W	-0.221536			1186	7	902871	904923	2052	nochange	1	YGR202C	0.136125
	2117	11	318263	319260	997	nochange	0		0.378061			1189	7	908829	911106	2277	nochange	2	YGR204C-A YGR205W	0.137637
	2119	11	323688	324523	835	nochange	0		0.215047			1193	7	915647	919261	3614	nochange	3	YGR211W YGR212W YGR213C	0.0097232
	2121	11	325988	327032	1044	nochange	1	YKL060C	0.22832			1201	7	947984	953372	5388	nochange	4	YGR227W YGR229C YGR230W YGR231C	0.195533
	2123	11	330499	333840	3341	nochange	1	YKL057C	-0.188326			1204	7	956784	961436	4652	nochange	1	YGR234W	-0.161993
	2125	11	335606	337256	1650	nochange	0		-0.149669			1211	7	976596	980806	4210	nochange	2	YGR243W YGR244C	-0.129988
	2127	11	343320	352961	9641	nochange	4	YKL049C YKL048C YKL047W YKL046C	-0.00352742			1214	7	988429	995314	6885	nochange	2	YGR249W YGR250C	-0.0469265
	2129	11	357382	359624	2242	nochange	1	YKL042W	-0.0870417			1222	7	1019125	1021380	2255	nochange	1	YGR264C	0.0611932
	2133	11	366058	367528	1470	nochange	0		0.100961			1224	7	1023352	1024888	1536	nochange	0		-0.0473549
	2135	11	371911	373465	1554	nochange	1	YKL034W	-0.256833			1228	7	1039392	1044856	5464	nochange	2	YGR274C YGR275W	-0.0443007
	2137	11	375131	380347	5216	nochange	1	YKL033W	-0.0882641			1230	7	1046663	1048408	1745	nochange	1	YGR278W	-0.000130849
	2139	11	383317	386624	3307	nochange	1	YKL028W	-0.32832			1235	7	1060756	1083222	22466	nochange	7	YGR284C YGR285C YGR286C YGR287C YGR288W YGR289C YGR295C	-0.0173031
	2142	11	390311	393012	2701	nochange	2	YKL025C YKL024C	0.00306827			1240	8	15603	17832	2229	nochange	1	YHL042W	-0.0192901
	2144	11	394432	396151	1719	nochange	0		-0.173876			1244	8	23735	34546	10811	nochange	4	YHL038C YHL036W YHL035C YHL034C	0.102322
	2146	11	400846	406034	5188	nochange	3	YKL019W YKL018C-A YKL018W	-0.151355			1247	8	38307	47420	9113	nochange	3	YHL031C YHL030W YHL029C	0.257606
	2148	11	407924	408538	614	nochange	0		0.150493			1251	8	63015	64393	1378	nochange	1	YHL022C	0.115016
	2151	11	417895	420244	2349	nochange	1	YKL012W	-0.00142785			1259	8	82396	97187	14791	nochange	3	YHL010C YHL009C YHL008C	0.238595
	2153	11	422190	424018	1828	nochange	0		0.0430465			1265	8	111650	114509	2859	nochange	2	YHR004C YHR005C	0.0905794
	2156	11	429665	430159	494	nochange	1	YKL006C-A	0.0938731			1267	8	116163	117249	1086	nochange	0		0.0589938
	2158	11	433209	436370	3161	nochange	2	YKL005C YKL004W	-0.187405			1271	8	127014	130799	3785	nochange	2	YHR011W YHR012W	0.023644
	2160	11	437863	444146	6283	nochange	3	YKL001C YKR001C YKR002W	-0.19901			1273	8	133151	141568	8417	nochange	4	YHR015W YHR016C YHR017W YHR018C	0.225761
	2162	11	445957	453331	7374	nochange	5	YKR004C YKR005C YKR006C YKR007W YKR008W	-0.116063			1278	8	152445	171855	19410	nochange	8	YHR023W YHR024C YHR025W YHR026W YHR027C YHR028C YHR029C YHR030C	0.232511
	2164	11	455333	460037	4704	nochange	0		-0.164143			1281	8	177579	179487	1908	nochange	1	YHR035W	0.0193025
	2167	11	462787	468597	5810	nochange	3	YKR013W YKR014C YKR015C	0.0461954			1284	8	184133	186478	2345	nochange	2	YHR038W YHR039C	0.0773547
	2169	11	470153	484124	13971	nochange	7	YKR017C YKR018C YKR019C YKR020W YKR021W YKR022C YKR023W	0.126469			1288	8	196315	197496	1181	nochange	0		0.123935
	2172	11	494448	500746	6298	nochange	3	YKR028W YKR029C YKR030W	-0.0758049			1290	8	199238	201209	1971	nochange	1	YHR047C	0.220432
	2176	11	507385	512899	5514	nochange	4	YKR035W-A YKR036C YKR037C YKR038C	-0.150828			1293	8	204200	206991	2791	nochange	2	YHR048W YHR049W	0.0883812
	2178	11	517781	520674	2893	nochange	2	YKR041W YKR042W	-0.0357337			1297	8	211595	219456	7861	nochange	4	YHR054C YHR055C YHR056C YHR057C	0.199091
	2180	11	523864	526299	2435	nochange	2	YKR046C YKR048C	-0.307446			1309	8	251534	267084	15550	nochange	5	YHR077C YHR078W YHR079C YHR079C-A YHR080C	0.157299
	2182	11	527573	532400	4827	nochange	2	YKR050W YKR051W	-0.0506144			1317	8	283621	291994	8373	nochange	3	YHR090C YHR091C YHR092C	-0.0140879
	2184	11	534826	540399	5573	nochange	0		-0.0527686			1320	8	301724	309269	7545	nochange	0		0.270728
	2189	11	557198	561269	4071	nochange	2	YKR061W YKR062W	-0.00623866			1329	8	330361	338006	7645	nochange	5	YHR109W YHR110W YHR111W YHR112C YHR113W	0.0895074
	2192	11	568097	575007	6910	nochange	4	YKR067W YKR068C YKR069W YKR070W	0.00433979			1332	8	341206	345207	4001	nochange	2	YHR116W YHR117W	0.190957
	2194	11	576012	578542	2530	nochange	1	YKR072C	-0.228555			1334	8	346506	348864	2358	nochange	1	YHR119W	0.0887274
	2198	11	582619	584934	2315	nochange	1	YKR077W	-0.019221			1336	8	355475	360601	5126	nochange	2	YHR124W YHR126C	-0.21971
	2200	11	600696	607223	6527	nochange	2	YKR087C YKR088C	-0.0500378			1338	8	365257	372523	7266	nochange	5	YHR131C YHR132C YHR132W-A YHR133C YHR134W	0.0514011
	2202	11	608253	613460	5207	nochange	3	YKR090W YKR091W YKR092C	0.0723797			1341	8	389087	392476	3389	nochange	1	YHR146W	0.131678
	2206	11	624034	641398	17364	nochange	6	YKR095W-A YKR096W YKR097W YKR098C YKR099W YKR100C	-0.0501169			1343	8	394325	395427	1102	nochange	0		0.0276597
	2209	11	643546	645368	1822	nochange	0		-0.140232			1347	8	403932	410387	6455	nochange	1	YHR155W	0.343654
	2212	11	650971	651626	655	nochange	0		0.0539955			1349	8	412763	418821	6058	nochange	3	YHR157W YHR158C YHR159W	0.161508
	2216	12	24631	26684	2053	nochange	1	YLL057C	-0.435514			1351	8	421793	438669	16876	nochange	5	YHR162W YHR163W YHR164C YHR165C YHR166C	0.212546
	2218	12	30983	35935	4952	nochange	2	YLL054C YLL053C	-0.312349			1355	8	449017	460989	11972	nochange	5	YHR174W YHR175W YHR176W YHR177W YHR178W	0.11469
	2220	12	37258	39537	2279	nochange	1	YLL051C	-0.36385			1357	8	462413	464185	1772	nochange	1	YHR179W	0.043732
	2224	12	54133	63000	8867	nochange	1	YLL040C	-0.323074			1361	8	475417	480581	5164	nochange	1	YHR186C	0.28472
	2226	12	67046	80967	13921	nochange	6	YLL036C YLL035W YLL034C YLL033W YLL032C YLL031C	-0.414911			1364	8	485941	491298	5357	nochange	4	YHR191C YHR192W YHR193C YHR194W	0.0264653
	2228	12	85002	86060	1058	nochange	1	YLL028W	0.216362			1375	8	515931	551591	35660	nochange	5	YHR208W YHR209W YHR210C YHR211W YHR213W-A	0.0518421
	2231	12	92712	95757	3045	nochange	1	YLL024C	0.252299			1378	9	7160	16640	9480	nochange	1	YIL173W	-0.171188
	2234	12	101399	107367	5968	nochange	2	YLL021W YLL019C	0.0621875			1380	9	28130	32454	4324	nochange	2	YIL167W YIL166C	-0.139797
	2236	12	109712	113535	3823	nochange	2	YLL018C YLL017W	-0.204405			1389	9	46793	48464	1671	nochange	1	YIL157C	0.0235217
	2238	12	115193	126578	11385	nochange	3	YLL015W YLL014W YLL013C	-0.163056			1391	9	61883	68186	6303	nochange	1	YIL149C	-0.101347
	2244	12	142650	153006	10356	nochange	3	YLL003W YLL002W YLL001W	-0.20608			1393	9	70536	74274	3738	nochange	1	YIL147C	0.0905315
	2247	12	158061	162480	4419	nochange	2	YLR004C YLR005W	-0.169107			1395	9	76365	86162	9797	nochange	4	YIL145C YIL144W YIL143C YIL142W	-0.0637537
	2250	12	168845	174107	5262	nochange	3	YLR011W YLR012C YLR013W	-0.00251364			1399	9	91463	94029	2566	nochange	0		0.0221807
	2252	12	178413	196844	18431	nochange	9	YLR018C YLR019W YLR020C YLR021W YLR022C YLR023C YLR024C YLR025W YLR026C	-0.213639			1403	9	102600	106163	3563	nochange	1	YIL130W	0.0149524
	2254	12	199334	200610	1276	nochange	0		-0.223441			1408	9	118531	121304	2773	nochange	0		-0.250385
	2256	12	201596	210952	9356	nochange	5	YLR029C YLR030W YLR031W YLR032W YLR033W	-0.212887			1415	9	136955	143972	7017	nochange	3	YIL118W YIL117C YIL116W	-0.12613
	2258	12	215032	221896	6864	nochange	1	YLR036C	-0.221906			1422	9	156925	158434	1509	nochange	0		0.0236649
	2261	12	233443	240873	7430	nochange	3	YLR045C YLR046C YLR047C	-0.260189			1428	9	179569	182367	2798	nochange	2	YIL098C YIL097W	0.0743364
	2267	12	266438	267656	1218	nochange	2	YLR065C YLR066W	-0.0731802			1432	9	189735	192102	2367	nochange	0		0.232727
	2269	12	272474	275452	2978	nochange	1	YLR070C	-0.0415536			1439	9	219802	225695	5893	nochange	2	YIL074C YIL073C	-0.191951
	2271	12	285757	287857	2100	nochange	2	YLR078C YLR079W	-0.0461431			1443	9	237206	239410	2204	nochange	0		-0.206638
	2274	12	313326	324678	11352	nochange	4	YLR088W YLR089C YLR090W YLR091W	-0.231331			1446	9	242825	249852	7027	nochange	5	YIL063C YIL062C YIL061C YIL060W YIL057C	-0.18958
	2276	12	327665	327904	239	nochange	0		-2.11411			1449	9	259360	263693	4333	nochange	1	YIL049W	-0.0768252
	2278	12	329284	336750	7466	nochange	2	YLR095C YLR096W	-0.106998			1457	9	288381	290489	2108	nochange	1	YIL034C	-0.426142
	2280	12	337775	343789	6014	nochange	5	YLR098C YLR099C YLR099W-A YLR100W YLR102C	-0.0796899			1459	9	299456	309082	9626	nochange	4	YIL029C YIL027C YIL026C YIL024C	-0.265354
	2283	12	349149	351363	2214	nochange	0		-0.213426			1464	9	318068	319207	1139	nochange	0		0.0347079
	2290	12	378869	384568	5699	nochange	2	YLR116W YLR117C	0.0953401			1474	9	352593	356035	3442	nochange	1	YIL001W	-0.368245
	2292	12	391647	407726	16079	nochange	7	YLR125W YLR126C YLR127C YLR128W YLR129W YLR130C YLR131C	-0.270988			1477	9	359300	363613	4313	nochange	1	YIR003W	-0.101296
	2294	12	409419	414462	5043	nochange	1	YLR134W	-0.271059			1479	9	369957	381753	11796	nochange	8	YIR007W YIR008C YIR009W YIR010W YIR011C YIR012W YIR013C YIR014W	-0.0713303
	2296	12	419195	427070	7875	nochange	3	YLR139C YLR141W YLR142W	-0.0912053			1484	9	402786	412965	10179	nochange	7	YIR024C YIR025W YIR026C YIR027C YIR028W YIR029W YIR030C	-0.139681
	2300	12	437679	439030	1351	nochange	0		0.526938			1488	9	430204	438837	8633	nochange	2	YIR039C YIR042C	-0.13755
	2303	12	442159	444039	1880	nochange	0		-0.118299			1489	10	7757	21669	13912	nochange	2	YJL222W YJL219W	0.034979
	2305	12	445929	447453	1524	nochange	1	YLR153C	-0.182795			1493	10	41938	53394	11456	nochange	4	YJL207C YJL206C YJL205C YJL204C	-0.0562205
	2308	12	491460	492614	1154	nochange	0		-0.0427231			1498	10	63308	73216	9908	nochange	5	YJL197W YJL196C YJL194W YJL193W YJL192C	-0.146701
	2310	12	495525	497455	1930	nochange	1	YLR166C	-1.15417			1502	10	91859	95910	4051	nochange	2	YJL176C YJL174W	-0.0642101
	2314	12	501583	504151	2568	nochange	1	YLR173W	0.0211106			1504	10	98166	103814	5648	nochange	4	YJL172W YJL171C YJL170C YJL168C	-0.101368
	2319	12	524308	532534	8226	nochange	2	YLR187W YLR188W	-0.0787458			1506	10	105388	109561	4173	nochange	2	YJL166W YJL165C	0.333191
	2324	12	540095	543357	3262	nochange	3	YLR193C YLR194C YLR195C	0.148113			1511	10	121927	125739	3812	nochange	2	YJL158C YJL157C	-0.373184
	2327	12	547777	549443	1666	nochange	2	YLR199C YLR200W	-0.356621			1516	10	132301	139109	6808	nochange	3	YJL153C YJL151C YJL149W	0.205447
	2329	12	550526	551231	705	nochange	0		-0.21272			1518	10	141280	143629	2349	nochange	1	YJL147C	-0.151723
	2333	12	555529	563008	7479	nochange	4	YLR207W YLR208W YLR209C YLR210W	-0.100142			1524	10	162214	171744	9530	nochange	3	YJL132W YJL131C YJL130C	0.319394
	2335	12	569980	572179	2199	nochange	1	YLR215C	-0.215756			1532	10	192691	194805	2114	nochange	2	YJL117W YJL116C	0.166292
	2338	12	582423	584851	2428	nochange	1	YLR223C	0.103359			1537	10	210842	216309	5467	nochange	1	YJL109C	-0.124478
	2340	12	586825	591596	4771	nochange	2	YLR225C YLR226W	-0.13138			1541	10	221638	226257	4619	nochange	2	YJL106W YJL105W	0.179493
	2344	12	606409	607910	1501	nochange	0		-0.0507619			1545	10	243021	245050	2029	nochange	0		0.154855
	2347	12	612902	631621	18719	nochange	10	YLR237W YLR238W YLR239C YLR240W YLR241W YLR242C YLR243W YLR244C YLR245C YLR246W	-0.0543672			1550	10	259824	262067	2243	nochange	1	YJL091C	-0.0646607
	2349	12	634985	639936	4951	nochange	1	YLR249W	-0.487037			1553	10	267741	271676	3935	nochange	1	YJL088W	-0.269257
	2351	12	642141	644440	2299	nochange	1	YLR253W	0.0439937			1556	10	280314	288532	8218	nochange	3	YJL082W YJL081C YJL080C	0.114562
	2353	12	647147	657028	9881	nochange	1	YLR256W	-0.385942			1561	10	296496	311739	15243	nochange	5	YJL074C YJL073W YJL072C YJL071W YJL070C	0.0404889
	2355	12	661151	663385	2234	nochange	1	YLR258W	-0.145396			1563	10	313411	324957	11546	nochange	7	YJL066C YJL065C YJL063C YJL062W-A YJL062W YJL061W YJL060W	0.235814
	2357	12	666449	671058	4609	nochange	2	YLR262C YLR262C-A	-0.61051			1567	10	333794	337513	3719	nochange	2	YJL054W YJL053W	0.0692548
	2361	12	683495	683641	146	nochange	0		-0.144147			1569	10	343566	347596	4030	nochange	1	YJL049W	-0.197656
	2364	12	687917	710188	22271	nochange	11	YLR273C YLR274W YLR275W YLR276C YLR277C YLR278C YLR281C YLR283W YLR284C YLR285W YLR286C	-0.329218			1571	10	349432	351563	2131	nochange	1	YJL047C	0.128134
	2367	12	714152	717200	3048	nochange	1	YLR289W	-0.146098			1576	10	363966	374833	10867	nochange	2	YJL041W YJL039C	0.161172
	2371	12	720850	721622	772	nochange	1	YLR293C	-0.398455			1579	10	380475	383508	3033	nochange	2	YJL035C YJL034W	-0.0251077
	2373	12	727426	733743	6317	nochange	3	YLR300W YLR301W YLR303W	-0.0748101			1583	10	394866	403692	8826	nochange	3	YJL024C YJL023C YJL020C	0.0969586
	2380	12	759484	765293	5809	nochange	4	YLR312W-A YLR313C YLR314C YLR315W	-0.0618726			1606	10	455352	457705	2353	nochange	1	YJR010W	0.0492733
	2382	12	770340	774616	4276	nochange	0		-0.186303			1611	10	469461	485603	16142	nochange	4	YJR022W YJR024C YJR025C YJR030C	-0.253446
	2386	12	785822	787366	1544	nochange	1	YLR329W	0.211266			1616	10	496053	501313	5260	nochange	2	YJR034W YJR035W	0.0307485
	2388	12	788541	794221	5680	nochange	1	YLR332W	0.0644227			1620	10	514782	516675	1893	nochange	0		0.0120387
	2390	12	807558	812303	4745	nochange	1	YLR341W	-0.239141			1623	10	524218	538349	14131	nochange	7	YJR048W YJR049C YJR050W YJR051W YJR052W YJR053W YJR054W	-0.0675868
	2394	12	826870	828112	1242	nochange	1	YLR348C	0.17243			1628	10	562084	568714	6630	nochange	2	YJR067C YJR068W	0.00826355
	2396	12	832141	836974	4833	nochange	1	YLR353W	-0.13529			1630	10	572670	576136	3466	nochange	2	YJR074W YJR075W	0.0759094
	2400	12	840956	858339	17383	nochange	10	YLR357W YLR359W YLR360W YLR361C YLR361C-A YLR362W YLR363C YLR363W-A YLR364W YLR367W	-0.116813			1633	10	581142	586756	5614	nochange	5	YJR082C YJR083C YJR084W YJR085C YJR086W	-0.126972
	2402	12	859885	861534	1649	nochange	1	YLR369W	0.036034			1643	10	613680	617446	3766	nochange	3	YJR098C YJR099W YJR100C	-0.0997595
	2404	12	863163	866534	3371	nochange	1	YLR371W	-0.209306			1646	10	626436	639366	12930	nochange	9	YJR107W YJR108W YJR109C YJR110W YJR111C YJR112W YJR112W-A YJR113C YJR114W	0.0876608
	2407	12	873206	889630	16424	nochange	6	YLR377C YLR378C YLR380W YLR381W YLR382C YLR383W	-0.130037			1652	10	663459	670938	7479	nochange	3	YJR129C YJR130C YJR131W	-0.3083
	2409	12	893036	897690	4654	nochange	3	YLR385C YLR386W YLR387C	-0.084536			1656	10	677390	682675	5285	nochange	2	YJR136C YJR137C	0.098007
	2412	12	903626	908891	5265	nochange	4	YLR390W-A YLR392C YLR393W YLR394W	-0.0571618			1659	10	691335	694668	3333	nochange	0		0.169593
	2414	12	910330	914667	4337	nochange	2	YLR396C YLR397C	-0.260917			1661	10	696844	699874	3030	nochange	2	YJR142W YJR143C	0.208482
	2416	12	918286	920264	1978	nochange	0		0.051333			1664	10	710692	720909	10217	nochange	2	YJR151C YJR152W	0.0983898
	2423	12	939294	948563	9269	nochange	1	YLR411W	-0.0215761			1668	11	3840	19140	15300	nochange	5	YKL222C YKL221W YKL220C YKL219W YKL218C	0.0152434
	2425	12	949431	953809	4378	nochange	2	YLR412C-A YLR413W	-0.203913			1682	11	69789	79479	9690	nochange	4	YKL197C YKL196C YKL195W YKL194C	0.0289818
	2427	12	956027	964892	8865	nochange	3	YLR418C YLR419W YLR420W	-0.246992			1684	11	81817	84323	2506	nochange	1	YKL190W	0.217644
	2433	12	972761	991932	19171	nochange	4	YLR424W YLR425W YLR426W YLR427W	-0.00653378			1692	11	98891	106214	7323	nochange	2	YKL183W YKL182W	0.370309
	2439	12	1020139	1026039	5900	nochange	2	YLR443W YLR445W	-0.136617			1694	11	110871	124773	13902	nochange	6	YKL179C YKL178C YKL176C YKL175W YKL174C YKL173W	0.148245
	2445	12	1038276	1043656	5380	nochange	2	YLR452C YLR453C	-0.359988			1697	11	133831	135176	1345	nochange	1	YKL167C	-0.0792966
	2452	13	8500	12058	3558	nochange	1	YML131W	0.121888			1699	11	137072	139992	2920	nochange	0		0.125663
	2454	13	17697	18275	578	nochange	0		0.117246			1705	11	166927	170026	3099	nochange	1	YKL149C	0.00166645
	2459	13	30534	31695	1161	nochange	1	YML119W	-0.375733			1710	11	187018	195197	8179	nochange	4	YKL135C YKL134C YKL133C YKL132C	0.202677
	2461	13	35217	41798	6581	nochange	2	YML116W YML115C	0.0109917			1714	11	203302	210314	7012	nochange	3	YKL127W YKL126W YKL125W	0.0858796
	2463	13	45479	50172	4693	nochange	1	YML111W	-0.245032			1717	11	212958	218144	5186	nochange	2	YKL121W YKL120W	0.0439496
	2470	13	65727	67926	2199	nochange	0		-0.0728574			1719	11	219669	222110	2441	nochange	2	YKL117W YKL116C	0.320055
	2473	13	72868	79623	6755	nochange	3	YML099C YML098W YML097C	-0.159609			1721	11	227576	232706	5130	nochange	1	YKL110C	-0.0289793
	2475	13	84379	87121	2742	nochange	1	YML092C	-0.0400174			1723	11	234918	249425	14507	nochange	6	YKL107W YKL106C-A YKL106W YKL105C YKL104C YKL103C	0.0674478
	2478	13	91440	94773	3333	nochange	1	YML088W	0.029702			1726	11	256741	268614	11873	nochange	6	YKL096W-A YKL096W YKL095W YKL094W YKL093W YKL092C	0.202907
	2480	13	95999	96509	510	nochange	0		0.0655996			1734	11	284793	288116	3323	nochange	2	YKL080W YKL079W	-0.107621
	2482	13	98724	99429	705	nochange	0		0.174218			1736	11	289470	298613	9143	nochange	4	YKL077W YKL075C YKL074C YKL073W	0.066974
	2484	13	100529	103782	3253	nochange	1	YML082W	-0.317339			1742	11	308064	309282	1218	nochange	1	YKL068W-A	0.124997
	2486	13	105562	106783	1221	nochange	0		-0.0975425			1746	11	314578	321289	6711	nochange	4	YKL067W YKL065C YKL064W YKL063C	0.00554884
	2489	13	112328	114278	1950	nochange	0		-0.20227			1749	11	327379	331222	3843	nochange	2	YKL059C YKL058W	0.145977
	2491	13	117389	118940	1551	nochange	0		0.121251			1753	11	339679	341341	1662	nochange	0		0.182592
	2495	13	127680	128447	767	nochange	0		-0.191721			1761	11	358168	360798	2630	nochange	2	YKL042W YKL041W	0.0773624
	2497	13	129877	132000	2123	nochange	1	YML071C	-0.28642			1763	11	362123	363604	1481	nochange	1	YKL039W	0.400063
	2499	13	133316	139115	5799	nochange	3	YML070W YML069W YML068W	0.0187976			1767	11	375552	379169	3617	nochange	1	YKL033W	0.122814
	2502	13	156909	159297	2388	nochange	0		0.0544221			1770	11	387786	396377	8591	nochange	5	YKL026C YKL025C YKL024C YKL023W YKL022C	0.344045
	2506	13	167629	203409	35780	nochange	12	YML054C-A YML053C YML052W YML051W YML050W YML049C YML048W YML047C YML046W YML043C YML042W YML041C	-0.214894			1772	11	398633	403217	4584	nochange	2	YKL020C YKL019W	0.356765
	2508	13	204442	205643	1201	nochange	1	YML037C	-0.148194			1774	11	404592	425423	20831	nochange	8	YKL017C YKL016C YKL015W YKL014C YKL013C YKL012W YKL011C YKL010C	0.0633557
	2512	13	213120	216171	3051	nochange	1	YML031W	-0.024086			1776	11	435238	437863	2625	nochange	2	YKL004W YKL003C	0.121826
	2514	13	217272	219091	1819	nochange	0		0.162955			1779	11	441968	444951	2983	nochange	1	YKR002W	0.0263602
	2517	13	229644	230679	1035	nochange	1	YML021C	0.122446			1781	11	446872	455515	8643	nochange	4	YKR005C YKR006C YKR007W YKR008W	0.121878
	2521	13	237113	240778	3665	nochange	1	YML017W	-0.0353052			1784	11	461913	486221	24308	nochange	11	YKR013W YKR014C YKR015C YKR016W YKR017C YKR018C YKR019C YKR020W YKR021W YKR022C YKR023W	0.127973
	2524	13	244616	246047	1431	nochange	1	YML013W	-0.18111			1788	11	491720	509598	17878	nochange	6	YKR028W YKR029C YKR030W YKR031C YKR034W YKR035W-A	0.302038
	2526	13	246953	253489	6536	nochange	5	YML011C YML010W YML009C YML008C YML007C-A	-0.233941			1790	11	511676	512899	1223	nochange	1	YKR038C	0.0972066
	2528	13	254605	257558	2953	nochange	0		0.286678			1798	11	533926	546709	12783	nochange	2	YKR053C YKR054C	0.369188
	2530	13	258828	261412	2584	nochange	1	YML005W	0.0166333			1802	11	557198	559815	2617	nochange	1	YKR061W	-0.067199
	2532	13	264460	273560	9100	nochange	6	YML002W YML001W YMR001C YMR001C-A YMR002W YMR003W	-0.255721			1807	11	572007	582619	10612	nochange	5	YKR070W YKR071C YKR072C YKR074W YKR075C	-0.150749
	2534	13	275478	280909	5431	nochange	2	YMR005W YMR006C	-0.274125			1809	11	585351	588250	2899	nochange	0		0.148357
	2537	13	290663	296854	6191	nochange	2	YMR012W YMR013C	0.095877			1811	11	593612	597954	4342	nochange	2	YKR083C YKR084C	0.139903
	2539	13	303661	304750	1089	nochange	0		-0.112098			1825	11	633503	642697	9194	nochange	3	YKR099W YKR100C YKR101W	0.0040183
	2541	13	307401	314806	7405	nochange	3	YMR017W YMR018W YMR019W	-0.211541			1828	11	651805	657978	6173	nochange	2	YKR103W YKR104W	0.374859
	2543	13	322641	329377	6736	nochange	4	YMR025W YMR026C YMR027W YMR028W	0.0268195			1836	12	50240	60258	10018	nochange	3	YLL043W YLL042C YLL041C	0.244886
	2545	13	331821	333503	1682	nochange	0		-0.272797			1839	12	69244	72042	2798	nochange	0		0.236291
	2549	13	338844	340100	1256	nochange	0		0.0334694			1841	12	75080	79725	4645	nochange	1	YLL031C	0.229622
	2551	13	342018	345117	3099	nochange	1	YMR036C	0.116016			1844	12	88490	94627	6137	nochange	1	YLL026W	0.116845
	2553	13	353810	355081	1271	nochange	1	YMR043W	0.157711			1854	12	128737	136630	7893	nochange	4	YLL010C YLL009C YLL008W YLL007C	0.0441894
	2555	13	356160	364135	7975	nochange	0		0.0813146			1857	12	141860	145750	3890	nochange	1	YLL003W	-0.0193448
	2558	13	381325	382165	840	nochange	0		0.33278			1859	12	147170	155557	8387	nochange	2	YLL001W YLR001C	0.41802
	2560	13	384028	388469	4441	nochange	2	YMR055C YMR056C	-0.210623			1863	12	168122	172138	4016	nochange	3	YLR011W YLR012C YLR013W	0.227477
	2562	13	391195	391765	570	nochange	1	YMR059W	0.0522046			1866	12	178164	180107	1943	nochange	1	YLR018C	-0.00158564
	2565	13	395774	409776	14002	nochange	7	YMR063W YMR064W YMR065W YMR066W YMR067C YMR068W YMR069W	0.00119503			1869	12	185437	189789	4352	nochange	1	YLR023C	0.216584
	2567	13	412085	414357	2272	nochange	2	YMR073C YMR074C	0.0457025			1872	12	194093	196844	2751	nochange	2	YLR025W YLR026C	-0.0694247
	2569	13	416904	418332	1428	nochange	0		0.0983967			1878	12	211970	221521	9551	nochange	1	YLR035C	-0.133912
	2572	13	421598	423568	1970	nochange	1	YMR077C	0.288713			1880	12	223173	229203	6030	nochange	2	YLR038C YLR039C	0.0292707
	2574	13	425289	428809	3520	nochange	0		-0.319632			1882	12	232217	234510	2293	nochange	1	YLR044C	0.00503688
	2576	13	431437	432946	1509	nochange	0		0.0821579			1891	12	265603	266254	651	nochange	1	YLR064W	0.126354
	2578	13	437568	442391	4823	nochange	2	YMR085W YMR086W	0.094562			1893	12	267656	269852	2196	nochange	0		0.160484
	2580	13	443477	448004	4527	nochange	2	YMR088C YMR089C	-0.181456			1895	12	271865	280540	8675	nochange	4	YLR069C YLR070C YLR071C YLR072W	0.271564
	2582	13	449843	452624	2781	nochange	1	YMR091C	0.112891			1903	12	297058	299530	2472	nochange	0		0.0711759
	2585	13	456553	460961	4408	nochange	3	YMR095C YMR096W YMR097C	-0.217213			1905	12	303111	306766	3655	nochange	1	YLR086W	0.396433
	2589	13	467303	471517	4214	nochange	1	YMR101C	0.0723403			1915	12	339910	344967	5057	nochange	4	YLR099C YLR099W-A YLR100W YLR102C	0.104793
	2591	13	475568	475762	194	nochange	0		-0.087278			1917	12	348850	362839	13989	nochange	1	YLR106C	0.244832
	2593	13	478763	481892	3129	nochange	1	YMR106C	-0.0261676			1920	12	367318	374431	7113	nochange	3	YLR109W YLR110C YLR113W	0.313921
	2595	13	483969	490725	6756	nochange	2	YMR108W YMR109W	0.0404769			1926	12	381537	387020	5483	nochange	3	YLR117C YLR118C YLR119W	0.170513
	2597	13	492218	499270	7052	nochange	5	YMR111C YMR112C YMR113W YMR114C YMR115W	-0.135426			1929	12	392956	394806	1850	nochange	1	YLR125W	0.148506
	2601	13	507565	509370	1805	nochange	1	YMR120C	0.00706246			1931	12	400720	406381	5661	nochange	2	YLR130C YLR131C	0.0334139
	2603	13	513523	513902	379	nochange	1	YMR123W	0.0859711			1936	12	422836	426673	3837	nochange	2	YLR141W YLR142W	-0.0457302
	2605	13	514770	516705	1935	nochange	0		-0.224891			1946	12	449139	496329	47190	nochange	6	YLR157C YLR162W YLR162W-A YLR163C YLR164W YLR165C	0.0334988
	2607	13	520507	522669	2162	nochange	1	YMR126C	0.319973			1949	12	502498	505101	2603	nochange	1	YLR173W	0.218299
	2610	13	543059	545669	2610	nochange	2	YMR137C YMR138W	-0.100707			1952	12	514784	517490	2706	nochange	2	YLR180W YLR181C	-0.0828117
	2612	13	548212	549443	1231	nochange	1	YMR140W	-0.181166			1954	12	518557	519475	918	nochange	0		-0.094578
	2614	13	554893	557281	2388	nochange	1	YMR145C	0.298958			1956	12	524564	527545	2981	nochange	1	YLR187W	0.154349
	2617	13	560698	562610	1912	nochange	2	YMR149W YMR150C	-0.0362066			1960	12	538084	540284	2200	nochange	2	YLR192C YLR193C	0.0965846
	2619	13	563728	566542	2814	nochange	1	YMR153W	-0.483037			1964	12	552721	554505	1784	nochange	1	YLR205C	-0.0293626
	2621	13	569008	573819	4811	nochange	5	YMR155W YMR156C YMR157C YMR158W YMR158C-A	0.133266			1967	12	567182	571425	4243	nochange	1	YLR214W	0.0930338
	2623	13	575913	576678	765	nochange	0		0.000694685			1970	12	576585	578441	1856	nochange	1	YLR220W	0.150748
	2625	13	578092	584614	6522	nochange	1	YMR162C	0.0113555			1976	12	589951	600543	10592	nochange	1	YLR227C	0.0301011
	2627	13	586727	591340	4613	nochange	1	YMR164C	-0.0197772			1979	12	604395	608466	4071	nochange	2	YLR229C YLR231C	0.276796
	2629	13	593221	597312	4091	nochange	2	YMR166C YMR167W	0.106316			1983	12	615507	623002	7495	nochange	3	YLR239C YLR240W YLR241W	0.23445
	2634	13	605869	607652	1783	nochange	1	YMR172W	0.120827			1987	12	627545	630777	3232	nochange	0		0.607957
	2636	13	611371	615526	4155	nochange	1	YMR176W	-0.111199			1992	12	637533	650627	13094	nochange	6	YLR249W YLR250W YLR251W YLR253W YLR254C YLR256W	0.356288
	2638	13	617043	618193	1150	nochange	1	YMR177W	0.0869721			1994	12	659091	662012	2921	nochange	1	YLR257W	-0.21602
	2640	13	619135	622071	2936	nochange	1	YMR179W	-0.348736			1999	12	676077	686500	10423	nochange	6	YLR266C YLR267W YLR268W YLR270W YLR271W YLR272C	0.353002
	2642	13	625533	626122	589	nochange	0		0.300611			2001	12	687669	690735	3066	nochange	1	YLR273C	0.787424
	2644	13	627448	628025	577	nochange	0		0.185109			2003	12	692186	696156	3970	nochange	1	YLR275W	0.186024
	2647	13	633658	639686	6028	nochange	3	YMR187C YMR188C YMR189W	0.00877721			2005	12	697744	706624	8880	nochange	3	YLR278C YLR281C YLR283W	0.20399
	2652	13	656853	663702	6849	nochange	3	YMR197C YMR198W YMR199W	0.105881			2007	12	708879	711442	2563	nochange	1	YLR286C	0.33866
	2655	13	665604	674893	9289	nochange	5	YMR201C YMR202W YMR203W YMR204C YMR205C	-0.317765			2009	12	715952	718771	2819	nochange	1	YLR290C	0.163076
	2657	13	677776	682109	4333	nochange	0		-0.182137			2012	12	728069	731984	3915	nochange	2	YLR300W YLR301W	0.132024
	2659	13	685181	687477	2296	nochange	1	YMR209C	-0.1284			2016	12	744874	755410	10536	nochange	4	YLR307W YLR307C-A YLR308W YLR309C	0.00139589
	2661	13	688747	693457	4710	nochange	2	YMR211W YMR212C	-0.357903			2023	12	767315	769947	2632	nochange	0		0.2087
	2664	13	704376	707077	2701	nochange	1	YMR218C	0.147737			2028	12	778755	780559	1804	nochange	1	YLR324W	0.21202
	2666	13	708082	712297	4215	nochange	1	YMR219W	-0.116682			2032	12	785317	790888	5571	nochange	2	YLR329W YLR330W	-0.222051
	2668	13	713240	720741	7501	nochange	4	YMR221C YMR222C YMR223W YMR224C	-0.19765			2041	12	807558	817618	10060	nochange	3	YLR341W YLR342W YLR343W	-0.0146863
	2670	13	721793	723793	2000	nochange	2	YMR226C YMR227C	0.395747			2043	12	820217	848567	28350	nochange	15	YLR345W YLR346C YLR347C YLR348C YLR350W YLR351C YLR352W YLR353W YLR354C YLR355C YLR356W YLR357W YLR359W YLR360W YLR361C	0.133246
	2672	13	726909	729407	2498	nochange	0		-0.0871526			2047	12	856499	865847	9348	nochange	5	YLR367W YLR368W YLR369W YLR370C YLR371W	0.160484
	2675	13	734043	747810	13767	nochange	8	YMR231W YMR232W YMR233W YMR234W YMR235C YMR236W YMR237W YMR238W	-0.225753			2053	12	878506	892361	13855	nochange	5	YLR380W YLR381W YLR382C YLR383W YLR384C	0.0952665
	2678	13	755411	759692	4281	nochange	2	YMR244W YMR244C-A	-0.0483465			2057	12	900043	902863	2820	nochange	1	YLR389C	0.180362
	2682	13	768264	769200	936	nochange	0		0.221346			2059	12	903863	907428	3565	nochange	2	YLR390W-A YLR392C	-0.00944712
	2684	13	772076	772605	529	nochange	0		0.27782			2062	12	910646	914051	3405	nochange	1	YLR396C	0.336516
	2686	13	778808	779515	707	nochange	1	YMR256C	-0.00454479			2076	12	951005	954204	3199	nochange	2	YLR413W YLR414C	-0.118902
	2688	13	780726	783462	2736	nochange	0		-0.202692			2079	12	959702	963189	3487	nochange	0		0.142641
	2691	13	790239	792484	2245	nochange	1	YMR261C	0.0582009			2081	12	964494	992446	27952	nochange	8	YLR421C YLR422W YLR423C YLR424W YLR425W YLR426W YLR427W YLR429W	0.263346
	2693	13	795105	796989	1884	nochange	2	YMR263W YMR264W	-0.0946154			2085	12	1002962	1005631	2669	nochange	1	YLR433C	0.303288
	2695	13	799371	802429	3058	nochange	1	YMR267W	-0.131228			2087	12	1007673	1009239	1566	nochange	0		-0.101876
	2697	13	805210	806508	1298	nochange	1	YMR270C	0.135084			2090	12	1014356	1016934	2578	nochange	1	YLR439W	0.445298
	2701	13	811134	822391	11257	nochange	5	YMR273C YMR274C YMR275C YMR276W YMR277W	-0.0327459			2096	12	1036620	1040970	4350	nochange	2	YLR451W YLR452C	0.151101
	2703	13	823567	831961	8394	nochange	2	YMR279C YMR280C	-0.134993			2098	12	1043472	1056044	12572	nochange	3	YLR454W YLR455W YLR456W	0.275165
	2705	13	833322	836180	2858	nochange	1	YMR282C	-0.0113708			2101	13	8500	25640	17140	nochange	9	YML131W YML130C YML129C YML128C YML127W YML126C YML125C YML124C YML123C	0.210904
	2708	13	840973	851636	10663	nochange	5	YMR286W YMR287C YMR288W YMR289W YMR290C	-0.109433			2106	13	40028	46423	6395	nochange	4	YML115C YML114C YML113W YML112W	-0.246008
	2710	13	853356	861231	7875	nochange	5	YMR292W YMR293C YMR294W YMR295C YMR296C	0.0809519			2109	13	51115	54494	3379	nochange	1	YML109W	-0.0331347
	2712	13	862809	863306	497	nochange	0		0.40141			2111	13	57035	68727	11692	nochange	3	YML105C YML104C YML103C	0.0772683
	2716	13	875471	876356	885	nochange	0		-0.186394			2113	13	72868	76568	3700	nochange	1	YML099C	0.135511
	2719	13	879751	880694	943	nochange	0		0.0441805			2115	13	77777	79357	1580	nochange	1	YML097C	0.144574
	2721	13	881848	891782	9934	nochange	3	YMR306W YMR307W YMR308C	-0.254823			2117	13	84020	86239	2219	nochange	0		0.313523
	2724	13	898025	900552	2527	nochange	1	YMR312W	-0.296252			2120	13	92142	93814	1672	nochange	1	YML088W	0.204991
	2726	13	905357	913186	7829	nochange	2	YMR317W YMR318C	-0.0166466			2128	13	102778	108015	5237	nochange	2	YML081C-A YML081W	0.199468
	2728	13	917031	922439	5408	nochange	0		0.421062			2130	13	112328	120925	8597	nochange	2	YML076C YML075C	0.239088
	2729	14	12079	33642	21563	nochange	9	YNL334C YNL331C YNL330C YNL329C YNL328C YNL327W YNL326C YNL325C YNL323W	-0.183341			2134	13	131731	134769	3038	nochange	1	YML070W	0.423189
	2732	14	42320	46007	3687	nochange	3	YNL316C YNL315C YNL314W	-0.230146			2141	13	161777	163466	1689	nochange	1	YML056C	-0.0821609
	2736	14	56126	59243	3117	nochange	2	YNL307C YNL306W	0.0906029			2144	13	168917	179746	10829	nochange	6	YML053C YML052W YML051W YML050W YML049C YML048W	0.249851
	2739	14	75829	82361	6532	nochange	3	YNL295W YNL294C YNL293W	0.109712			2146	13	181836	195808	13972	nochange	4	YML046W YML043C YML042W YML041C	0.0702309
	2741	14	87613	91616	4003	nochange	2	YNL289W YNL288W	-0.225044			2151	13	220034	223155	3121	nochange	2	YML028W YML027W	-0.0941624
	2743	14	92864	94252	1388	nochange	0		-0.569754			2153	13	226887	228325	1438	nochange	1	YML023C	0.024617
	2745	14	95296	107917	12621	nochange	3	YNL286W YNL284C YNL283C	-0.0406785			2155	13	229644	232868	3224	nochange	2	YML021C YML020W	0.279181
	2747	14	109947	111777	1830	nochange	0		-0.192559			2161	13	243975	248195	4220	nochange	3	YML013W YML012W YML011C	-0.0120254
	2749	14	114133	118722	4589	nochange	3	YNL278W YNL277W-A YNL277W	-0.259674			2163	13	251118	252984	1866	nochange	2	YML009C YML008C	-0.191516
	2752	14	122768	138357	15589	nochange	5	YNL273W YNL272C YNL271C YNL270C YNL269W	-0.172498			2165	13	253658	257836	4178	nochange	2	YML007W YML006C	0.298928
	2757	14	154472	157432	2960	nochange	2	YNL261W YNL260C	0.0362568			2167	13	260229	266758	6529	nochange	4	YML005W YML004C YML003W YML002W	0.284578
	2759	14	158561	166985	8424	nochange	3	YNL258C YNL257C YNL256W	-0.14729			2173	13	276442	296172	19730	nochange	6	YMR006C YMR008C YMR009W YMR010W YMR011W YMR012W	0.0766509
	2763	14	173806	176431	2625	nochange	0		-0.0701168			2177	13	299577	303661	4084	nochange	1	YMR015C	-0.134721
	2767	14	190514	196870	6356	nochange	1	YNL242W	-0.0234425			2180	13	309984	320006	10022	nochange	5	YMR018W YMR019W YMR020W YMR021C YMR022W	0.282406
	2771	14	201420	213750	12330	nochange	4	YNL238W YNL237W YNL236W YNL234W	-0.192613			2182	13	321502	325566	4064	nochange	3	YMR024W YMR025W YMR026C	0.149022
	2774	14	215779	219794	4015	nochange	2	YNL231C YNL230C	-0.0684909			2185	13	328496	332433	3937	nochange	2	YMR029C YMR030W	0.00929317
	2776	14	223334	227157	3823	nochange	1	YNL224C	-0.0204261			2189	13	337496	342900	5404	nochange	4	YMR030W-A YMR033W YMR034C YMR035W	0.293502
	2778	14	228652	238854	10202	nochange	4	YNL222W YNL221C YNL220W YNL219C	-0.375093			2195	13	352576	363151	10575	nochange	3	YMR042W YMR043W YMR044W	-0.127698
	2780	14	241087	243659	2572	nochange	1	YNL216W	-0.251704			2197	13	366286	369119	2833	nochange	1	YMR048W	0.115559
	2782	14	244945	246930	1985	nochange	2	YNL214W YNL213C	0.184757			2199	13	371847	383461	11614	nochange	2	YMR052W YMR053C	0.13447
	2788	14	265179	269606	4427	nochange	2	YNL199C YNL197C	0.024118			2201	13	386310	391979	5669	nochange	4	YMR055C YMR056C YMR058W YMR059W	-0.0261889
	2790	14	271068	272315	1247	nochange	1	YNL195C	-0.122814			2203	13	393778	396394	2616	nochange	1	YMR062C	0.144997
	2792	14	277814	280727	2913	nochange	0		-0.135825			2211	13	414568	424001	9433	nochange	2	YMR076C YMR077C	-0.058158
	2794	14	283565	294646	11081	nochange	5	YNL189W YNL188W YNL187W YNL186W YNL185C	-0.247998			2214	13	429199	433919	4720	nochange	1	YMR081C	0.0218415
	2797	14	297832	299679	1847	nochange	1	YNL181W	-0.173702			2217	13	441934	453399	11465	nochange	6	YMR087W YMR088C YMR089C YMR090W YMR091C YMR092C	0.126047
	2803	14	310574	318354	7780	nochange	2	YNL172W YNL169C	-0.36078			2221	13	462966	464246	1280	nochange	0		0.344592
	2805	14	319421	320637	1216	nochange	0		-0.30846			2226	13	490323	493822	3499	nochange	2	YMR110C YMR111C	0.180421
	2808	14	332506	334409	1903	nochange	1	YNL161W	-0.096314			2228	13	495571	500098	4527	nochange	2	YMR114C YMR115W	0.117074
	2810	14	343544	347941	4397	nochange	3	YNL154C YNL153C YNL152W	-0.112761			2234	13	517903	522519	4616	nochange	2	YMR125W YMR126C	-0.0930703
	2812	14	349270	353489	4219	nochange	5	YNL149C YNL148C YNL147W YNL146C-A YNL146W	-0.00541266			2236	13	524785	531864	7079	nochange	1	YMR129W	0.195364
	2814	14	357531	358782	1251	nochange	1	YNL142W	0.0393315			2243	13	548212	550053	1841	nochange	1	YMR140W	0.238484
	2817	14	367290	368653	1363	nochange	1	YNL138W	-0.0180893			2245	13	554184	557862	3678	nochange	1	YMR145C	0.0915744
	2820	14	377762	383243	5481	nochange	4	YNL131W YNL130C YNL130C-A YNL129W	0.0610777			2247	13	559438	564910	5472	nochange	4	YMR148W YMR149W YMR150C YMR152W	0.0157681
	2823	14	396634	400610	3976	nochange	2	YNL122C YNL121C	0.100066			2250	13	568788	574923	6135	nochange	6	YMR155W YMR156C YMR157C YMR158W YMR158C-A YMR159C	0.0663691
	2825	14	402481	404931	2450	nochange	1	YNL118C	-0.095284			2252	13	583329	585586	2257	nochange	0		0.0066054
	2827	14	406714	407778	1064	nochange	1	YNL117W	0.16906			2258	13	600169	602974	2805	nochange	1	YMR170C	0.115654
	2831	14	419132	439760	20628	nochange	9	YNL108C YNL107W YNL106C YNL104C YNL103W YNL102W YNL101W YNL100W YNL099C	-0.0269749			2260	13	605338	611091	5753	nochange	4	YMR172W YMR173W YMR174C YMR175W	0.165888
	2834	14	447417	449573	2156	nochange	1	YNL094W	0.341302			2262	13	612150	618869	6719	nochange	2	YMR176W YMR177W	0.281632
	2837	14	458488	475958	17470	nochange	7	YNL088W YNL087W YNL086W YNL085W YNL084C YNL083W YNL082W	-0.0532739			2265	13	624868	633658	8790	nochange	3	YMR183C YMR184W YMR185W	-0.00847183
	2839	14	477041	480122	3081	nochange	2	YNL080C YNL079C	-0.182752			2270	13	645149	649571	4422	nochange	2	YMR191W YMR192W	0.066025
	2841	14	482565	484843	2278	nochange	1	YNL076W	0.125293			2276	13	661909	666779	4870	nochange	3	YMR199W YMR200W YMR201C	0.0149199
	2843	14	486702	487682	980	nochange	1	YNL074C	-0.00826597			2282	13	684927	688419	3492	nochange	3	YMR208W YMR209C YMR210W	0.173654
	2848	14	506640	507375	735	nochange	0		0.376444			2284	13	689710	692192	2482	nochange	0		0.197763
	2851	14	512011	517824	5813	nochange	3	YNL059C YNL058C YNL056W	-0.274759			2286	13	693457	701118	7661	nochange	4	YMR213W YMR214W YMR215W YMR216C	0.0991418
	2856	14	536992	542239	5247	nochange	2	YNL048W YNL047C	-0.0803039			2288	13	703776	711194	7418	nochange	2	YMR218C YMR219W	0.145859
	2858	14	543478	544419	941	nochange	0		0.0974948			2291	13	715155	723630	8475	nochange	5	YMR222C YMR223W YMR224C YMR225C YMR226C	0.197746
	2862	14	554586	557723	3137	nochange	2	YNL039W YNL038W	-0.250711			2293	13	725145	729825	4680	nochange	1	YMR229C	0.0470802
	2866	14	579802	583177	3375	nochange	2	YNL027W YNL026W	-0.20438			2297	13	741157	742263	1106	nochange	0		0.263314
	2869	14	593440	596836	3396	nochange	1	YNL021W	-0.247318			2299	13	743495	748868	5373	nochange	2	YMR237W YMR238W	0.0978078
	2871	14	598472	604424	5952	nochange	2	YNL019C YNL016W	-0.0140655			2304	13	765283	771684	6401	nochange	1	YMR247W-A	-0.109197
	2873	14	607055	610112	3057	nochange	1	YNL014W	0.0578768			2309	13	790739	796200	5461	nochange	4	YMR261C YMR262W YMR263W YMR264W	0.311229
	2875	14	611753	612160	407	nochange	0		-0.132781			2312	13	805098	808089	2991	nochange	2	YMR270C YMR271C	0.0307327
	2877	14	615622	618535	2913	nochange	1	YNL008C	0.339296			2317	13	824230	836180	11950	nochange	4	YMR279C YMR280C YMR281W YMR282C	0.376915
	2879	14	622017	622813	796	nochange	0		0.131392			2319	13	837766	850483	12717	nochange	6	YMR284W YMR285C YMR286W YMR287C YMR288W YMR289W	0.0214473
	2883	14	634342	636067	1725	nochange	1	YNR003C	-0.393912			2321	13	851867	855082	3215	nochange	2	YMR291W YMR292W	0.229857
	2885	14	637774	639329	1555	nochange	0		-0.16719			2323	13	857466	864548	7082	nochange	4	YMR295C YMR296C YMR297W YMR298W	0.198676
	2887	14	641103	643207	2104	nochange	1	YNR009W	-0.474794			2325	13	867685	887444	19759	nochange	6	YMR301C YMR302C YMR303C YMR304W YMR305C YMR306W	0.0636521
	2890	14	649065	651962	2897	nochange	1	YNR013C	-0.192715			2328	13	892851	894539	1688	nochange	0		0.489134
	2895	14	668306	677391	9085	nochange	7	YNR021W YNR022C YNR023W YNR024W YNR026C YNR027W YNR028W	-0.133274			2334	13	906772	922439	15667	nochange	3	YMR317W YMR318C YMR319C	0.343959
	2897	14	683247	690011	6764	nochange	2	YNR032W YNR033W	0.112921			2335	14	12079	17377	5298	nochange	2	YNL334C YNL331C	0.0113352
	2899	14	693689	695238	1549	nochange	2	YNR036C YNR037C	0.433087			2337	14	21310	32624	11314	nochange	4	YNL328C YNL327W YNL326C YNL325C	-0.17046
	2901	14	703785	718338	14553	nochange	8	YNR044W YNR045W YNR046W YNR047W YNR048W YNR049C YNR050C YNR051C	-0.153805			2339	14	37282	42320	5038	nochange	3	YNL320W YNL318C YNL317W	0.0396751
	2903	14	724841	729534	4693	nochange	0		0.056128			2341	14	44478	47330	2852	nochange	1	YNL314W	0.139636
	2906	14	734457	735599	1142	nochange	1	YNR058W	-0.291658			2343	14	48911	54715	5804	nochange	3	YNL311C YNL310C YNL309W	0.02204
	2908	14	737780	738644	864	nochange	0		0.119793			2350	14	71302	81956	10654	nochange	4	YNL297C YNL295W YNL294C YNL293W	-0.0048129
	2910	14	740080	742026	1946	nochange	1	YNR060W	-0.147909			2352	14	83791	85181	1390	nochange	1	YNL291C	0.375368
	2913	14	749488	755866	6378	nochange	2	YNR065C YNR066C	-0.12477			2354	14	86572	89071	2499	nochange	1	YNL289W	-0.212656
	2915	14	758074	758609	535	nochange	0		-0.176148			2357	14	91616	102795	11179	nochange	2	YNL287W YNL286W	-0.0262614
	2917	14	764127	770119	5992	nochange	1	YNR070W	0.157398			2363	14	109947	112547	2600	nochange	1	YNL279W	-0.0461866
	2919	14	772094	778944	6850	nochange	2	YNR072W YNR074C	-0.36616			2376	14	140724	150611	9887	nochange	4	YNL267W YNL265C YNL264C YNL263C	0.0300649
	2921	15	2187	6650	4463	nochange	1	YOL164W-A	-0.168104			2378	14	153535	163893	10358	nochange	5	YNL261W YNL260C YNL259C YNL258C YNL257C	-0.148689
	2924	15	9426	15148	5722	nochange	2	YOL163W YOL162W	-0.574516			2380	14	165362	166632	1270	nochange	0		0.426393
	2928	15	24397	31460	7063	nochange	2	YOL156W YOL155C	0.115651			2383	14	174633	180463	5830	nochange	2	YNL250W YNL249C	0.0613091
	2930	15	33914	37873	3959	nochange	1	YOL154W	-0.178053			2388	14	199768	201699	1931	nochange	1	YNL239W	0.0395494
	2932	15	40160	42578	2418	nochange	1	YOL152W	0.0274425			2391	14	206317	218181	11864	nochange	5	YNL236W YNL234W YNL233W YNL232W YNL231C	-0.132229
	2934	15	44524	51890	7366	nochange	5	YOL149W YOL148C YOL147C YOL146W YOL145C	-0.129924			2396	14	229849	233407	3558	nochange	1	YNL221C	0.093487
	2936	15	53986	55360	1374	nochange	1	YOL143C	0.0680484			2398	14	235321	237477	2156	nochange	1	YNL219C	0.159119
	2938	15	62065	72621	10556	nochange	6	YOL138C YOL137W YOL136C YOL135C YOL133W YOL132W	-0.0856208			2400	14	238667	241087	2420	nochange	2	YNL218W YNL217W	0.0729106
	2940	15	75306	77305	1999	nochange	0		-0.209559			2403	14	244185	257446	13261	nochange	8	YNL215W YNL214W YNL213C YNL212W YNL211C YNL210W YNL208W YNL207W	-0.0920504
	2946	15	88169	88494	325	nochange	0		0.0204107			2408	14	266313	271809	5496	nochange	2	YNL197C YNL196C	-0.155016
	2949	15	98983	103137	4154	nochange	2	YOL116W YOL115W	-0.161146			2410	14	275394	280727	5333	nochange	1	YNL192W	-0.0585211
	2951	15	105405	108280	2875	nochange	1	YOL112W	0.0204973			2415	14	287932	289106	1174	nochange	1	YNL187W	0.314995
	2953	15	112701	113237	536	nochange	0		-0.0258583			2426	14	322367	325631	3264	nochange	2	YNL166C YNL165W	-0.205217
	2956	15	123754	128846	5092	nochange	3	YOL103W YOL102C YOL101C	-0.0552299			2431	14	334622	345106	10484	nochange	7	YNL160W YNL159C YNL158W YNL157W YNL156C YNL155W YNL154C	0.0288065
	2958	15	130051	135432	5381	nochange	2	YOL100W YOL098C	0.0806486			2433	14	346831	347659	828	nochange	0		-0.0368267
	2961	15	139415	141601	2186	nochange	1	YOL095C	-0.185441			2435	14	354660	355933	1273	nochange	0		0.117519
	2964	15	148264	151265	3001	nochange	0		-0.0753209			2437	14	358094	359259	1165	nochange	0		0.169781
	2967	15	153005	157577	4572	nochange	1	YOL088C	-0.0890831			2442	14	371502	374592	3090	nochange	3	YNL135C YNL134C YNL133C	-0.100269
	2969	15	163691	165441	1750	nochange	0		-0.104583			2444	14	376011	378078	2067	nochange	0		0.0625147
	2971	15	166800	167628	828	nochange	0		0.0720235			2448	14	382484	389804	7320	nochange	3	YNL128W YNL127W YNL126W	0.12447
	2973	15	172632	172976	344	nochange	0		-0.201794			2454	14	398054	400282	2228	nochange	2	YNL122C YNL121C	-0.370216
	2975	15	175602	178745	3143	nochange	0		-0.0897628			2456	14	401822	412338	10516	nochange	4	YNL118C YNL117W YNL116W YNL115C	0.161586
	2977	15	181687	185858	4171	nochange	2	YOL078W YOL077W-A	-0.00349455			2460	14	420414	427736	7322	nochange	2	YNL106C YNL104C	0.118945
	2979	15	187799	205535	17736	nochange	10	YOL075C YOL073C YOL072W YOL071W YOL070C YOL069W YOL068C YOL067C YOL066C YOL065C	-0.264507			2463	14	430817	442192	11375	nochange	7	YNL102W YNL101W YNL100W YNL099C YNL098C YNL097C-B YNL097C	-0.0258826
	2981	15	207083	215164	8081	nochange	3	YOL063C YOL062C YOL061W	-0.146471			2465	14	444792	448014	3222	nochange	1	YNL095C	-0.0327539
	2983	15	217819	219599	1780	nochange	0		0.101892			2467	14	451280	456071	4791	nochange	1	YNL091W	0.362131
	2985	15	221453	226926	5473	nochange	2	YOL056W YOL055C	0.0519948			2469	14	458787	461762	2975	nochange	0		0.0538594
	2987	15	229112	231294	2182	nochange	1	YOL053W	0.216292			2471	14	463209	484843	21634	nochange	12	YNL087W YNL086W YNL085W YNL084C YNL083W YNL082W YNL081C YNL080C YNL079C YNL078W YNL077W YNL076W	-0.045798
	2989	15	232682	237940	5258	nochange	2	YOL052C YOL051W	-0.272042			2477	14	495934	497757	1823	nochange	1	YNL068C	0.215356
	2991	15	239729	240051	322	nochange	0		-0.263818			2480	14	503443	509088	5645	nochange	3	YNL065W YNL064C YNL063W	0.0558649
	2993	15	242098	243191	1093	nochange	0		-0.245443			2488	14	531754	537410	5656	nochange	4	YNL052W YNL051W YNL050C YNL049C	0.272526
	2996	15	246906	249618	2712	nochange	2	YOL044W YOL043C	-0.0435284			2491	14	541583	543659	2076	nochange	1	YNL046W	-0.147204
	2998	15	250972	251899	927	nochange	0		0.0094524			2495	14	549793	559541	9748	nochange	5	YNL041C YNL040W YNL039W YNL038W YNL037C	0.0691699
	3000	15	254864	256157	1293	nochange	1	YOL038W	-0.113914			2497	14	577242	582352	5110	nochange	2	YNL029C YNL027W	0.00621026
	3002	15	257223	260472	3249	nochange	1	YOL036W	-0.235972			2499	14	585082	586436	1354	nochange	0		-0.240761
	3004	15	262552	263419	867	nochange	0		-0.0219513			2502	14	590601	592148	1547	nochange	0		-0.167661
	3006	15	266058	269282	3224	nochange	2	YOL031C YOL030W	-0.154696			2505	14	595633	603194	7561	nochange	2	YNL020C YNL019C	-0.14929
	3008	15	272593	273871	1278	nochange	0		0.0341877			2507	14	612965	622270	9305	nochange	6	YNL010W YNL009W YNL008C YNL007C YNL006W YNL005C	0.026366
	3010	15	274942	281001	6059	nochange	3	YOL025W YOL024W YOL023W	-0.0683412			2514	14	639106	645992	6886	nochange	4	YNR007C YNR008W YNR009W YNR010W	0.14751
	3012	15	283140	284419	1279	nochange	0		-0.157722			2516	14	648120	649225	1105	nochange	0		0.194432
	3015	15	288421	294736	6315	nochange	4	YOL019W-A YOL019W YOL018C YOL017W	-0.247335			2520	14	653013	659491	6478	nochange	1	YNR015W	0.0555285
	3017	15	301543	302534	991	nochange	1	YOL013C	0.112728			2523	14	663412	665079	1667	nochange	1	YNR018W	0.128041
	3019	15	306297	307272	975	nochange	0		0.133146			2528	14	670852	671864	1012	nochange	1	YNR023W	0.296232
	3022	15	310315	314900	4585	nochange	3	YOL008W YOL007C YOL006C	-0.00667189			2530	14	673029	677759	4730	nochange	3	YNR026C YNR027W YNR028W	0.34606
	3025	15	318518	323439	4921	nochange	1	YOL003C	-0.0281744			2533	14	691639	695238	3599	nochange	4	YNR034W-A YNR035C YNR036C YNR037C	0.107309
	3027	15	325838	330145	4307	nochange	1	YOR001W	-0.125599			2538	14	703181	707255	4074	nochange	2	YNR044W YNR045W	0.0443005
	3029	15	332079	332605	526	nochange	0		-0.199984			2541	14	710449	714869	4420	nochange	3	YNR048W YNR049C YNR050C	0.105085
	3032	15	338136	339248	1112	nochange	0		0.104274			2547	14	725231	728424	3193	nochange	0		-0.308405
	3034	15	340931	341669	738	nochange	0		-1.16031			2549	14	730733	753863	23130	nochange	10	YNR056C YNR057C YNR058W YNR059W YNR060W YNR061C YNR062C YNR063W YNR064C YNR065C	0.104482
	3036	15	344436	347036	2600	nochange	2	YOR009W YOR010C	-0.226653			2555	15	3963	21419	17456	nochange	7	YOL164W-A YOL164W YOL163W YOL162W YOL159C-A YOL159C YOL158C	0.10088
	3038	15	348124	348319	195	nochange	0		-0.382303			2558	15	33186	35324	2138	nochange	1	YOL154W	-0.0618218
	3040	15	350241	353251	3010	nochange	1	YOR011W	-0.159591			2564	15	45521	51890	6369	nochange	4	YOL148C YOL147C YOL146W YOL145C	0.192247
	3043	15	358562	360289	1727	nochange	0		-0.159039			2566	15	53986	55360	1374	nochange	1	YOL143C	0.0280108
	3045	15	362379	363394	1015	nochange	0		0.207845			2568	15	57542	60119	2577	nochange	1	YOL140W	0.100894
	3047	15	365140	365836	696	nochange	0		-0.135172			2570	15	61571	78093	16522	nochange	9	YOL138C YOL137W YOL136C YOL135C YOL133W YOL132W YOL131W YOL130W YOL129W	0.237295
	3049	15	367200	367360	160	nochange	0		-0.241631			2572	15	81407	82764	1357	nochange	1	YOL126C	0.222684
	3051	15	372084	379816	7732	nochange	4	YOR021C YOR022C YOR023C YOR025W	-0.0512305			2576	15	90327	91454	1127	nochange	0		-0.0203363
	3053	15	387467	388300	833	nochange	0		-0.107303			2578	15	95070	101056	5986	nochange	3	YOL119C YOL117W YOL116W	0.196945
	3055	15	392291	393398	1107	nochange	0		0.358575			2580	15	101965	103272	1307	nochange	1	YOL115W	0.394929
	3057	15	394718	397304	2586	nochange	1	YOR034C	-0.00466311			2587	15	116465	125770	9305	nochange	2	YOL104C YOL103W	0.00105077
	3059	15	398030	398949	919	nochange	0		-0.235451			2591	15	138636	141222	2586	nochange	1	YOL095C	0.376785
	3061	15	402524	405417	2893	nochange	1	YOR038C	0.0842693			2593	15	145526	146560	1034	nochange	1	YOL091W	0.334785
	3063	15	409202	409998	796	nochange	0		-0.302999			2598	15	158882	160525	1643	nochange	2	YOL086W-A YOL086C	0.0696353
	3065	15	414774	415402	628	nochange	0		-0.115655			2601	15	166233	180502	14269	nochange	2	YOL082W YOL081W	0.383484
	3068	15	419405	420212	807	nochange	0		-0.0197408			2603	15	182556	184811	2255	nochange	0		0.387503
	3070	15	422403	423344	941	nochange	0		0.155364			2605	15	187799	197869	10070	nochange	4	YOL075C YOL073C YOL072W YOL071W	0.142612
	3072	15	425276	426337	1061	nochange	0		-0.542242			2609	15	202708	211403	8695	nochange	5	YOL066C YOL065C YOL064C YOL063C YOL062C	0.282136
	3074	15	428310	429166	856	nochange	0		0.118093			2612	15	216654	225537	8883	nochange	5	YOL059W YOL058W YOL057W YOL056W YOL055C	0.231272
	3077	15	432326	438498	6172	nochange	2	YOR057W YOR058C	-0.128375			2622	15	247451	248781	1330	nochange	0		0.546836
	3079	15	439505	442352	2847	nochange	2	YOR060C YOR061W	0.209683			2624	15	250227	251442	1215	nochange	0		0.175837
	3083	15	447587	454908	7321	nochange	4	YOR065W YOR066W YOR067C YOR068C	-0.146096			2626	15	255601	258910	3309	nochange	1	YOL036W	0.349164
	3085	15	456108	460006	3898	nochange	1	YOR070C	0.01445			2628	15	260472	266520	6048	nochange	3	YOL034W YOL033W YOL032W	0.11119
	3087	15	464984	474599	9615	nochange	7	YOR073W YOR074C YOR075W YOR076C YOR077W YOR078W YOR079C	-0.379006			2632	15	272076	280676	8600	nochange	5	YOL027C YOL026C YOL025W YOL024W YOL023W	0.226168
	3089	15	481920	485955	4035	nochange	2	YOR085W YOR086C	-0.123568			2634	15	282248	284151	1903	nochange	0		0.281353
	3091	15	487127	490059	2932	nochange	1	YOR087W	0.126069			2636	15	286385	292187	5802	nochange	4	YOL020W YOL019W-A YOL019W YOL018C	0.189693
	3093	15	491059	491698	639	nochange	0		-0.416298			2639	15	299366	305160	5794	nochange	3	YOL014W YOL013C YOL012C	0.086409
	3095	15	493074	494758	1684	nochange	1	YOR091W	-0.323807			2642	15	308515	316221	7706	nochange	5	YOL009C YOL008W YOL007C YOL006C YOL005C	-0.234233
	3097	15	495863	503361	7498	nochange	2	YOR093C YOR094W	-0.0727307			2646	15	325173	332079	6906	nochange	3	YOL001W YOR001W YOR002W	0.154753
[truncated: 1,552 more rows]

## Sheet: coacetylaed domain(genes>=2)
Coactylated domians which covered at least 1 gene pairs.
co-ΔH3K14ac domains	id	chr	start	end	length	status	count of ORF contained	ORF contained	average of ΔH3K14ac			co-ΔH4ac domains	id	chr	start	end	length	status	ORF count	ORF name	average of ΔH4ac
	2	1	9101	28076	18975	down	3	YAL065C YAL064C-A YAL063C	-1.03432				5	1	34862	37896	3034	down	2	YAL060W YAL059W	-0.873074
	5	1	36155	38776	2621	down	2	YAL059W YAL058W	-0.858882				70	2	87719	93615	5896	down	4	YBL072C YBL071W-A YBL069W YBL068W	-1.21873
	25	1	113570	119227	5657	down	3	YAL020C YAL019W YAL018C	-0.81919				84	2	140081	143604	3523	down	3	YBL041W YBL040C YBL039W-B	-0.762083
	67	2	69684	73217	3533	down	2	YBL082C YBL081W	-1.18092				94	2	167440	172797	5357	down	4	YBL028C YBL027W YBL026W YBL025W	-1.45282
	76	2	88037	92862	4825	down	3	YBL072C YBL071W-A YBL069W	-1.41637				109	2	234893	238484	3591	down	2	YBL002W YBL001C	-0.86989
	104	2	167440	168730	1290	down	2	YBL028C YBL027W	-1.58654				117	2	254473	258329	3856	down	2	YBR010W YBR011C	-0.65721
	106	2	181555	184076	2521	down	2	YBL021C YBL020W	-0.940508				129	2	295474	300054	4580	down	2	YBR029C YBR030W	-1.36199
	111	2	207038	212417	5379	down	2	YBL009W YBL008W	-0.728202				139	2	332680	336655	3975	down	2	YBR048W YBR049C	-0.930776
	132	2	279446	283003	3557	down	2	YBR020W YBR021W	-0.910165				153	2	364879	366729	1850	down	2	YBR061C YBR062C	-1.472
	140	2	295764	300054	4290	down	2	YBR029C YBR030W	-1.16365				174	2	422820	432342	9522	down	7	YBR087W YBR088C YBR089C-A YBR090C YBR091C YBR092C YBR093C	-0.645922
	154	2	332680	336169	3489	down	2	YBR048W YBR049C	-1.04921				176	2	447042	450576	3534	down	2	YBR103W YBR104W	-0.976562
	178	2	410010	415415	5405	down	2	YBR084W YBR084C-A	-0.866237				201	2	543932	552152	8220	down	5	YBR151W YBR152W YBR153W YBR154C YBR155W	-0.726744
	205	2	481745	485747	4002	down	2	YBR121C YBR122C	-0.551688				216	2	581268	584557	3289	down	3	YBR173C YBR175W YBR176W	-0.748634
	228	2	548328	551361	3033	down	2	YBR154C YBR155W	-0.975651				218	2	588367	593025	4658	down	2	YBR180W YBR181C	-1.0628
	247	2	588367	593580	5213	down	2	YBR180W YBR181C	-0.888403				224	2	603877	608011	4134	down	3	YBR188C YBR189W YBR191W	-1.75678
	251	2	603605	607205	3600	down	3	YBR188C YBR189W YBR191W	-1.77411				245	2	682618	685239	2621	down	2	YBR233W YBR233W-A	-0.65785
	283	2	712472	723121	10649	down	6	YBR247C YBR248C YBR249C YBR250W YBR251W YBR252W	-0.992466				254	2	713746	724625	10879	down	7	YBR248C YBR249C YBR250W YBR251W YBR252W YBR253W YBR254C	-1.06339
	286	2	728524	730114	1590	down	2	YBR257W YBR258C	-0.566641				256	2	728759	731007	2248	down	2	YBR257W YBR258C	-0.957569
	288	2	734708	741185	6477	down	6	YBR261C YBR262C YBR263W YBR264C YBR265W YBR267W	-0.927097				258	2	734534	736278	1744	down	2	YBR261C YBR262C	-0.701732
	306	2	802111	805937	3826	down	2	YBR298C YBR299W	-0.533179				278	3	21874	23918	2044	down	2	YCL059C YCL058C	-1.88349
	308	3	18625	24078	5453	down	3	YCL061C YCL059C YCL058C	-1.07249				320	3	205289	208199	2910	down	2	YCR043C YCR044C	-1.11652
	321	3	56752	60515	3763	down	2	YCL037C YCL036W	-1.62122				326	3	222837	224647	1810	down	2	YCR059C YCR060W	-1.50309
	325	3	68654	73735	5081	down	4	YCL029C YCL028W YCL027W YCL026C-B	-0.490329				333	3	240410	242660	2250	down	2	YCR071C YCR072C	-1.19344
	365	3	190527	193014	2487	down	2	YCR034W YCR035C	-0.88843				336	3	258570	259819	1249	down	2	YCR082W YCR083W	-0.867355
	367	3	211169	216862	5693	down	3	YCR048W YCR051W YCR052W	-0.727812				338	3	262369	264867	2498	down	2	YCR086W YCR087C-A	-1.75591
	377	3	240111	243706	3595	down	2	YCR071C YCR072C	-1.10313				360	4	77395	81219	3824	down	3	YDL213C YDL212W YDL211C	-1.15605
	383	3	260967	269298	8331	down	3	YCR086W YCR087C-A YCR088W	-0.704157				364	4	98238	101290	3052	down	3	YDL202W YDL201W YDL200C	-0.793444
	405	4	43650	49713	6063	down	2	YDL229W YDL227C	-1.10815				383	4	161343	164089	2746	down	2	YDL167C YDL166C	-1.99863
	417	4	77126	79702	2576	down	2	YDL213C YDL212W	-0.950889				412	4	244089	248317	4228	down	3	YDL121C YDL120W YDL119C	-0.782785
	472	4	255532	264165	8633	down	4	YDL114W YDL113C YDL112W YDL111C	-0.447939				417	4	272002	277142	5140	down	3	YDL105W YDL104C YDL103C	-0.650715
	484	4	306683	311332	4649	down	3	YDL083C YDL082W YDL081C	-1.86657				422	4	304981	313478	8497	down	5	YDL084W YDL083C YDL082W YDL081C YDL080C	-1.40537
	496	4	339701	347078	7377	down	2	YDL060W YDL059C	-1.16866				430	4	333421	334857	1436	down	2	YDL069C YDL067C	-0.681045
	506	4	375293	380078	4785	down	2	YDL043C YDL042C	-0.98401				442	4	363587	366738	3151	down	2	YDL051W YDL049C	-0.931682
	510	4	392715	398019	5304	down	2	YDL033C YDL031W	-0.707575				444	4	374577	382566	7989	down	4	YDL043C YDL042C YDL040C YDL039C	-0.718725
	517	4	424310	428597	4287	down	3	YDL017W YDL015C YDL014W	-0.78961				468	4	471442	474299	2857	down	2	YDR012W YDR013W	-1.12979
	535	4	485210	487966	2756	down	2	YDR020C YDR021W	-0.753016				473	4	485210	492322	7112	down	5	YDR020C YDR021W YDR022C YDR023W YDR025W	-1.12644
	581	4	639319	652086	12767	down	2	YDR097C YDR098C	-0.822693				506	4	582107	584077	1970	down	2	YDR066C YDR067C	-0.674326
	588	4	674033	678440	4407	down	2	YDR109C YDR110W	-0.796552				509	4	593058	598641	5583	down	2	YDR074W YDR075W	-0.870133
	593	4	691415	694207	2792	down	2	YDR120C YDR121W	-0.815437				511	4	603073	604746	1673	down	2	YDR079W YDR079C-A	-0.740404
	637	4	841798	847249	5451	down	2	YDR191W YDR192C	-0.581085				514	4	609907	614432	4525	down	3	YDR082W YDR083W YDR084C	-0.765819
	687	4	1059132	1064133	5001	down	2	YDR299W YDR300C	-0.813658				516	4	617048	618870	1822	down	2	YDR086C YDR087C	-1.68719
	766	4	1351212	1360209	8997	down	5	YDR446W YDR447C YDR448W YDR449C YDR450W	-1.26346				547	4	733332	734730	1398	down	2	YDR139C YDR140W	-1.06917
	773	4	1389256	1395760	6504	down	2	YDR464W YDR465C	-0.829134				562	4	788918	791784	2866	down	2	YDR167W YDR168W	-0.564489
	775	4	1401574	1404456	2882	down	2	YDR471W YDR472W	-1.17723				571	4	829479	832480	3001	down	3	YDR183W YDR184C YDR185C	-1.19136
	806	4	1483602	1487260	3658	down	2	YDR522C YDR523C	-1.0979				592	4	913635	916999	3364	down	2	YDR224C YDR226W	-1.06235
	880	5	155535	159582	4047	down	2	YER002W YER003C	-1.25914				609	4	1002057	1005335	3278	down	2	YDR267C YDR268W	-0.82873
	882	5	162307	167005	4698	down	3	YER006W YER007W YER007C-A	-0.925776				611	4	1018538	1023643	5105	down	3	YDR279W YDR280W YDR281C	-0.669972
	896	5	202085	209163	7078	down	3	YER024W YER025W YER026C	-0.738553				621	4	1071266	1073352	2086	down	2	YDR304C YDR305C	-0.554878
	905	5	227815	231073	3258	down	2	YER039C YER039C-A	-0.567784				633	4	1107858	1109912	2054	down	2	YDR320C-A YDR321W	-1.05372
	907	5	233297	237448	4151	down	2	YER042W YER043C	-0.811182				639	4	1145004	1146824	1820	down	2	YDR336W YDR337W	-0.759955
	933	5	304132	307589	3457	down	2	YER073W YER074W	-1.15932				654	4	1184043	1189768	5725	down	3	YDR354W YDR356W YDR357C	-0.508846
	935	5	308327	317417	9090	down	3	YER075C YER076C YER077C	-0.562104				669	4	1238892	1240854	1962	down	2	YDR382W YDR383C	-1.92663
	938	5	325284	329067	3783	down	2	YER083C YER085C	-0.802425				678	4	1266679	1271726	5047	down	3	YDR398W YDR399W YDR400W	-1.0823
	953	5	368048	375012	6964	down	3	YER105C YER106W YER107C	-0.766778				685	4	1294421	1298493	4072	down	3	YDR412W YDR414C YDR415C	-0.661874
	955	5	378002	384934	6932	down	2	YER110C YER111C	-0.683212				701	4	1341750	1345334	3584	down	2	YDR440W YDR441C	-0.810043
	957	5	396663	400070	3407	down	2	YER117W YER118C	-1.2732				703	4	1353300	1356239	2939	down	2	YDR446W YDR447C	-1.44901
	1026	6	60517	68389	7872	down	3	YFL034C-B YFL034C-A YFL034W	-0.672332				705	4	1357899	1360802	2903	down	2	YDR449C YDR450W	-2.09667
	1056	6	143932	152287	8355	down	4	YFL002C YFL001W YFR001W YFR002W	-0.978739				716	4	1383354	1386819	3465	down	3	YDR460W YDR461W YDR462W	-0.790128
	1077	6	219923	224076	4153	down	4	YFR031C-A YFR032C YFR032C-A YFR032C-B	-2.07168				722	4	1398123	1399677	1554	down	2	YDR468C YDR469W	-0.924248
	1079	6	225377	231369	5992	down	4	YFR035C YFR036W YFR037C YFR038W	-0.72798				724	4	1401574	1404016	2442	down	2	YDR471W YDR472W	-1.43882
	1110	7	54670	56945	2275	down	2	YGL236C YGL235W	-1.68384				730	4	1426631	1428745	2114	down	2	YDR486C YDR487C	-0.312248
	1132	7	91433	96722	5289	down	4	YGL212W YGL211W YGL210W YGL209W	-1.00444				738	4	1449824	1455867	6043	down	4	YDR500C YDR501W YDR502C YDR503C	-1.10809
	1167	7	186128	189676	3548	down	2	YGL169W YGL168W	-0.871042				787	5	116055	117576	1521	down	2	YEL021W YEL020W-A	-0.688121
	1177	7	226447	228918	2471	down	2	YGL148W YGL147C	-1.80893				829	5	267956	272494	4538	down	3	YER056C-A YER057C YER058W	-1.75644
	1194	7	282158	286557	4399	down	2	YGL120C YGL119W	-1.15631				840	5	305439	308026	2587	down	2	YER074W YER074W-A	-1.41736
	1201	7	310287	316098	5811	down	4	YGL103W YGL101W YGL100W YGL099W	-1.10464				858	5	395375	399384	4009	down	3	YER116C YER117W YER118C	-1.15138
	1219	7	359990	367034	7044	down	3	YGL078C YGL077C YGL076C	-1.29815				864	5	413394	416748	3354	down	3	YER126C YER127W YER128W	-1.83221
	1239	7	430206	440605	10399	down	6	YGL035C YGL033W YGL032C YGL031C YGL030W YGL029W	-1.21134				867	5	420796	425912	5116	down	2	YER130C YER131W	-1.04249
	1270	7	545800	547148	1348	down	2	YGR030C YGR031W	-1.29156				907	6	42559	45845	3286	down	3	YFL046W YFL045C YFL044C	-0.501848
	1287	7	615837	617873	2036	down	2	YGR062C YGR063C	-0.740213				909	6	62409	65513	3104	down	2	YFL034C-B YFL034C-A	-1.53215
	1295	7	632348	635958	3610	down	2	YGR072W YGR074W	-1.8255				911	6	78671	82231	3560	down	2	YFL028C YFL027C	-0.414952
	1299	7	639786	649486	9700	down	7	YGR078C YGR079W YGR080W YGR081C YGR082W YGR083C YGR084C	-0.952586				924	6	146551	150016	3465	down	2	YFL001W YFR001W	-1.29853
	1353	7	804972	807918	2946	down	2	YGR158C YGR159C	-1.57578				944	6	222823	224428	1605	down	2	YFR032C-A YFR032C-B	-1.38119
	1400	7	920205	929331	9126	down	3	YGR214W YGR215W YGR216C	-0.842435				953	6	262664	269647	6983	down	2	YFR055W YFR057W	-0.482969
	1414	7	959805	962075	2270	down	2	YGR234W YGR235C	-0.382496				958	7	22289	24954	2665	down	2	YGL254W YGL253W	-0.409747
	1445	7	1048832	1051732	2900	down	2	YGR279C YGR280C	-0.824117				964	7	41564	45400	3836	down	3	YGL244W YGL243W YGL242C	-0.443325
	1464	8	21286	25971	4685	down	2	YHL039W YHL038C	-0.890869				969	7	62192	63838	1646	down	2	YGL232W YGL231C	-0.638099
	1488	8	78235	83815	5580	down	3	YHL012W YHL011C YHL010C	-1.28052				971	7	72848	75246	2398	down	2	YGL226C-A YGL226W	-1.38822
	1512	8	147700	149661	1961	down	2	YHR021C YHR021W-A	-1.02647				991	7	147953	149998	2045	down	2	YGL189C YGL187C	-1.31726
	1519	8	171463	177961	6498	down	3	YHR032W YHR033W YHR034C	-0.695137				1004	7	223784	230578	6794	down	3	YGL148W YGL147C YGL146C	-0.925142
	1521	8	184949	188800	3851	down	3	YHR039C YHR039C-A YHR040W	-0.744631				1031	7	310797	315030	4233	down	3	YGL103W YGL101W YGL100W	-1.24107
	1536	8	225632	230161	4529	down	2	YHR064C YHR065C	-1.14566				1049	7	374459	377441	2982	down	3	YGL070C YGL068W YGL067W	-0.59236
	1542	8	239031	241730	2699	down	2	YHR072W YHR072W-A	-1.09878				1058	7	416974	419317	2343	down	2	YGL043W YGL041C-B	-0.456175
	1557	8	281408	284940	3532	down	3	YHR088W YHR089C YHR090C	-1.17971				1065	7	436262	440605	4343	down	4	YGL032C YGL031C YGL030W YGL029W	-2.46282
	1571	8	328787	332251	3464	down	2	YHR108W YHR109W	-0.240724				1086	7	531238	535127	3889	down	3	YGR024C YGR026W YGR027C	-1.16019
	1576	8	345207	352337	7130	down	2	YHR119W YHR120W	-0.697687				1092	7	554342	557407	3065	down	3	YGR033C YGR034W YGR035C	-1.02001
	1578	8	358994	365081	6087	down	4	YHR126C YHR127W YHR128W YHR129C	-1.20919				1104	7	604806	607398	2592	down	2	YGR057C YGR058W	-0.791794
	1587	8	381285	389607	8322	down	5	YHR141C YHR142W YHR143W YHR143W-A YHR144C	-1.17266				1108	7	612862	617971	5109	down	2	YGR062C YGR063C	-0.894893
	1589	8	393459	403229	9770	down	6	YHR148W YHR149C YHR150W YHR151C YHR152W YHR153C	-0.827401				1112	7	633778	637462	3684	down	4	YGR072W YGR074W YGR075C YGR076C	-0.767578
	1603	8	440725	444782	4057	down	3	YHR168W YHR169W YHR170W	-1.34473				1114	7	639786	641849	2063	down	2	YGR078C YGR079W	-0.609535
	1621	8	480903	483284	2381	down	2	YHR187W YHR188C	-0.567388				1116	7	643223	649219	5996	down	4	YGR081C YGR082W YGR083C YGR084C	-1.2022
	1630	8	504083	512561	8478	down	3	YHR203C YHR204W YHR205W	-0.961775				1127	7	697872	702836	4964	down	2	YGR105W YGR106C	-1.02493
	1642	9	41482	47018	5536	down	2	YIL159W YIL158W	-1.49805				1142	7	761208	763766	2558	down	2	YGR135W YGR136W	-0.596917
	1656	9	79997	85559	5562	down	2	YIL143C YIL142W	-0.798842				1149	7	784327	788886	4559	down	4	YGR146C YGR146C-A YGR147C YGR148C	-1.14845
	1658	9	96559	106775	10216	down	6	YIL134C-A YIL134W YIL133C YIL132C YIL131C YIL130W	-0.894908				1151	7	792731	796643	3912	down	2	YGR152C YGR153W	-0.746693
	1691	9	186469	193679	7210	down	4	YIL094C YIL093C YIL092W YIL091C	-0.861122				1155	7	805063	808507	3444	down	2	YGR158C YGR159C	-1.44738
	1698	9	204912	214421	9509	down	2	YIL079C YIL078W	-1.19409				1159	7	833486	836531	3045	down	3	YGR168C YGR169C YGR169C-A	-0.865533
	1720	9	255326	257751	2425	down	2	YIL053W YIL052C	-1.24211				1194	7	919544	922629	3085	down	2	YGR214W YGR215W	-1.17864
	1733	9	312764	319207	6443	down	4	YIL021W YIL020C YIL019W YIL018W	-1.05769				1227	7	1037828	1038985	1157	down	3	YGR271C-A YGR272C YGR273C	-0.934169
	1740	9	338703	343080	4377	down	2	YIL009W YIL008W	-0.573227				1256	8	75276	78580	3304	down	3	YHL015W YHL014C YHL013C	-1.50529
	1753	9	404915	409901	4986	down	3	YIR026C YIR027C YIR028W	-0.825466				1262	8	101330	107516	6186	down	3	YHL002W YHL001W YHR001W	-0.662927
	1779	10	60506	68054	7548	down	2	YJL198W YJL197W	-0.552172				1277	8	146653	152203	5550	down	4	YHR021C YHR021W-A YHR022C YHR022C-A	-1.16233
	1783	10	73082	87610	14528	down	9	YJL191W YJL190C YJL189W YJL187C YJL186W YJL185C YJL184W YJL183W YJL181W	-1.11951				1296	8	209178	211138	1960	down	2	YHR050W-A YHR051W	-1.2874
	1823	10	189536	192691	3155	down	3	YJL122W YJL121C YJL118W	-1.31976				1298	8	219627	225365	5738	down	5	YHR059W YHR060W YHR061C YHR062C YHR063C	-1.09507
	1873	10	339411	346736	7325	down	3	YJL051W YJL050W YJL049W	-0.924594				1300	8	226743	232761	6018	down	3	YHR065C YHR066W YHR067W	-1.07223
	1909	10	438360	442398	4038	down	2	YJR002W YJR003C	-1.09379				1316	8	280238	283502	3264	down	4	YHR086W-A YHR087W YHR088W YHR089C	-1.5017
	1950	10	554787	557510	2723	down	2	YJR063W YJR064W	-1.17901				1323	8	314306	316388	2082	down	2	YHR100C YHR101C	-0.925465
	1954	10	561519	572296	10777	down	5	YJR067C YJR068W YJR069C YJR070C YJR072C	-0.793396				1335	8	349218	355207	5989	down	3	YHR120W YHR121W YHR122W	-0.696407
	1956	10	573070	575386	2316	down	2	YJR074W YJR075W	-0.461002				1337	8	360944	365081	4137	down	3	YHR127W YHR128W YHR129C	-1.33149
	1991	10	651633	654247	2614	down	2	YJR123W YJR124C	-1.29917				1340	8	381285	388841	7556	down	5	YHR141C YHR142W YHR143W YHR143W-A YHR144C	-1.56033
	2008	10	697976	703442	5466	down	3	YJR143C YJR144W YJR145C	-0.787464				1342	8	392789	394089	1300	down	2	YHR147C YHR148W	-1.66417
	2026	11	24923	29829	4906	down	2	YKL216W YKL215C	-0.617487				1346	8	401074	403616	2542	down	2	YHR152W YHR153C	-1.25284
	2055	11	106932	118908	11976	down	5	YKL181W YKL180W YKL179C YKL178C YKL176C	-0.727806				1352	8	438786	444216	5430	down	3	YHR167W YHR168W YHR169W	-1.07136
	2067	11	157675	162704	5029	down	3	YKL156W YKL155C YKL154W	-0.601666				1397	9	87801	89741	1940	down	2	YIL139C YIL138C	-0.762734
	2072	11	173317	177986	4669	down	3	YKL145W YKL144C YKL143W	-0.893143				1402	9	96559	102273	5714	down	5	YIL134C-A YIL134W YIL133C YIL132C YIL131C	-1.36855
	2094	11	255602	257498	1896	down	2	YKL099C YKL098W	-0.4716				1435	9	202028	212943	10915	down	3	YIL084C YIL083C YIL079C	-1.06501
	2170	11	484451	493519	9068	down	4	YKR024C YKR025W YKR026C YKR027W	-0.777335				1441	9	229077	235532	6455	down	4	YIL071C YIL070C YIL069C YIL068C	-0.787955
	2179	11	520880	523595	2715	down	2	YKR044W YKR045C	-0.727657				1448	9	254659	259124	4465	down	3	YIL053W YIL052C YIL051C	-1.2294
	2185	11	540717	551998	11281	down	3	YKR055W YKR056W YKR057W	-0.688226				1451	9	271604	274929	3325	down	3	YIL045W YIL044C YIL043C	-0.695476
	2199	11	585351	600292	14941	down	7	YKR079C YKR080W YKR081C YKR082W YKR083C YKR084C YKR085C	-0.656696				1463	9	313407	317121	3714	down	3	YIL020C YIL019W YIL018W	-1.26383
	2213	11	651805	665514	13709	down	2	YKR103W YKR104W	-0.586784				1466	9	321059	326108	5049	down	2	YIL016W YIL015W	-0.671225
	2214	12	11352	20011	8659	down	3	YLL063C YLL062C YLL061W	-0.605865				1468	9	334578	339359	4781	down	2	YIL010W YIL009C-A	-0.493691
	2222	12	41319	53206	11887	down	4	YLL048C YLL046C YLL043W YLL042C	-0.466126				1470	9	342229	343438	1209	down	2	YIL008W YIL007C	-1.25117
	2243	12	138493	142515	4022	down	2	YLL005C YLL004W	-1.05701				1472	9	348042	350651	2609	down	3	YIL004C YIL003W YIL002W-A	-0.917885
	2249	12	164252	168680	4428	down	4	YLR007W YLR008C YLR009W YLR010C	-0.817371				1482	9	397212	399906	2694	down	2	YIR021W YIR022W	-0.497913
	2251	12	174562	178164	3602	down	2	YLR015W YLR016C	-0.770187				1490	10	21838	23472	1634	down	2	YJL218W YJL217W	-0.63835
	2260	12	225482	233014	7532	down	4	YLR039C YLR040C YLR042C YLR043C	-0.632634				1499	10	73478	80317	6839	down	4	YJL191W YJL190C YJL189W YJL187C	-1.83123
	2263	12	241941	247824	5883	down	5	YLR048W YLR049C YLR050C YLR051C YLR052W	-0.665304				1501	10	81920	91664	9744	down	8	YJL185C YJL184W YJL183W YJL181W YJL180C YJL179W YJL178C YJL177W	-1.02785
	2265	12	249878	264714	14836	down	7	YLR055C YLR056W YLR057W YLR058C YLR059C YLR060W YLR061W	-1.0253				1520	10	152504	157995	5491	down	4	YJL138C YJL137C YJL136W-A YJL136C	-1.12998
	2268	12	267877	272155	4278	down	2	YLR067C YLR068W	-0.792869				1531	10	183998	192357	8359	down	7	YJL126W YJL125C YJL124C YJL123C YJL122W YJL121C YJL118W	-0.993426
	2270	12	275758	285576	9818	down	6	YLR071C YLR072W YLR073C YLR074C YLR075W YLR077W	-1.27397				1546	10	245270	247553	2283	down	2	YJL097W YJL096W	-0.709431
	2273	12	290851	312877	22026	down	5	YLR082C YLR083C YLR084C YLR085C YLR086W	-0.640294				1568	10	337627	343117	5490	down	2	YJL052W YJL051W	-0.980718
	2299	12	432158	437455	5297	down	4	YLR145W YLR146C YLR147C YLR148W	-0.849389				1580	10	383684	391265	7581	down	4	YJL033W YJL031C YJL030W YJL029C	-0.576652
	2312	12	498615	500482	1867	down	2	YLR167W YLR168C	-0.855211				1607	10	457924	462063	4139	down	4	YJR010C-A YJR011C YJR013W YJR014W	-0.834563
	2318	12	514519	524075	9556	down	5	YLR180W YLR181C YLR182W YLR183C YLR185W	-0.669005				1624	10	538615	544085	5470	down	2	YJR055W YJR056C	-0.815202
	2323	12	536207	539926	3719	down	2	YLR191W YLR192C	-0.586904				1629	10	568910	572296	3386	down	3	YJR069C YJR070C YJR072C	-1.02009
	2334	12	563219	569499	6280	down	3	YLR211C YLR212C YLR213C	-0.585489				1644	10	617703	619498	1795	down	2	YJR101W YJR102C	-0.416852
	2337	12	575190	582124	6934	down	3	YLR220W YLR221C YLR222C	-0.779204				1650	10	649531	654247	4716	down	3	YJR122W YJR123W YJR124C	-0.943538
	2359	12	672101	676749	4648	down	2	YLR264W YLR265C	-1.41356				1655	10	675401	677158	1757	down	2	YJR135C YJR135W-A	-0.860332
	2378	12	744182	755410	11228	down	5	YLR306W YLR307W YLR307C-A YLR308W YLR309C	-0.687417				1662	10	700349	703955	3606	down	2	YJR144W YJR145C	-0.848409
	2384	12	776225	781982	5757	down	4	YLR321C YLR323C YLR324W YLR325C	-0.915579				1678	11	46117	50470	4353	down	3	YKL208W YKL207W YKL206C	-0.810828
	2389	12	794424	807268	12844	down	5	YLR333C YLR335W YLR336C YLR337C YLR340W	-1.09221				1693	11	106594	110482	3888	down	2	YKL181W YKL180W	-1.20803
	2392	12	813444	819644	6200	down	2	YLR343W YLR344W	-0.861364				1702	11	150435	154843	4408	down	2	YKL160W YKL159C	-0.889143
	2420	12	926386	933708	7322	down	5	YLR404W YLR405W YLR406C YLR406C-A YLR407W	-0.973754				1704	11	157675	166554	8879	down	5	YKL156W YKL155C YKL154W YKL152C YKL151C	-0.661356
	2436	12	994296	1009968	15672	down	5	YLR430W YLR431C YLR432W YLR433C YLR435W	-0.578586				1707	11	173940	177463	3523	down	2	YKL145W YKL144C	-1.38896
	2438	12	1013368	1019752	6384	down	4	YLR438C-A YLR439W YLR440C YLR441C	-0.874592				1709	11	184812	186570	1758	down	3	YKL138C-A YKL138C YKL137W	-0.795538
	2442	12	1028195	1032067	3872	down	2	YLR448W YLR449W	-1.23402				1720	11	222302	227156	4854	down	2	YKL114C YKL113C	-0.845724
	2455	13	18574	22236	3662	down	2	YML126C YML125C	-0.709849				1729	11	271318	274856	3538	down	2	YKL090W YKL089W	-0.502585
	2457	13	23917	27951	4034	down	2	YML123C YML121W	-0.542404				1731	11	280162	282697	2535	down	2	YKL084W YKL082C	-1.61971
	2462	13	41973	45258	3285	down	2	YML114C YML113W	-1.11389				1748	11	325286	327209	1923	down	2	YKL061W YKL060C	-0.782034
	2465	13	51569	57707	6138	down	4	YML109W YML108W YML107C YML106W	-0.794127				1751	11	333447	335817	2370	down	2	YKL056C YKL055C	-1.66449
	2474	13	79867	84020	4153	down	3	YML096W YML095C YML094W	-0.714836				1775	11	425633	434973	9340	down	6	YKL009W YKL008C YKL007W YKL006C-A YKL006W YKL005C	-1.01445
	2493	13	119706	126776	7070	down	2	YML074C YML073C	-0.856596				1801	11	549250	557036	7786	down	4	YKR056W YKR057W YKR058W YKR060W	-1.1328
	2501	13	140521	156398	15877	down	7	YML066C YML065W YML064C YML063W YML062C YML061C YML060W	-0.714243				1810	11	588418	593259	4841	down	2	YKR080W YKR081C	-1.46906
	2504	13	160529	165122	4593	down	3	YML057W YML056C YML055W	-0.608229				1833	12	39219	41089	1870	down	2	YLL050C YLL049W	-0.939347
	2516	13	220556	229427	8871	down	6	YML027W YML026C YML025C YML024W YML023C YML022W	-1.00045				1853	12	125441	128487	3046	down	2	YLL012W YLL011W	-1.1532
	2519	13	231754	236190	4436	down	2	YML019W YML018C	-0.621209				1862	12	164252	167791	3539	down	4	YLR007W YLR008C YLR009W YLR010C	-1.21266
	2523	13	241670	244152	2482	down	2	YML015C YML014W	-1.09929				1865	12	174562	177887	3325	down	2	YLR015W YLR016C	-0.706533
	2538	13	297113	303303	6190	down	2	YMR014W YMR015C	-1.09901				1868	12	183305	185116	1811	down	2	YLR021W YLR022C	-0.976657
	2547	13	335199	337818	2619	down	2	YMR032W YMR030W-A	-0.579209				1874	12	201078	205143	4065	down	3	YLR029C YLR030W YLR031W	-1.14718
	2556	13	364437	379077	14640	down	2	YMR048W YMR049C	-0.828725				1881	12	229509	231940	2431	down	2	YLR042C YLR043C	-1.18512
	2598	13	499454	504725	5271	down	3	YMR116C YMR117C YMR118C	-1.34244				1886	12	241941	246911	4970	down	4	YLR048W YLR049C YLR050C YLR051C	-1.29501
	2608	13	522989	535862	12873	down	5	YMR128W YMR129W YMR130W YMR131C YMR132C	-0.645902				1890	12	259341	265357	6016	down	4	YLR059C YLR060W YLR061W YLR063W	-1.17313
	2613	13	549626	554599	4973	down	3	YMR142C YMR143W YMR144W	-1.47726				1892	12	266438	267526	1088	down	2	YLR065C YLR066W	-1.31309
	2615	13	557588	559917	2329	down	2	YMR146C YMR147W	-0.725392				1896	12	280838	284471	3633	down	3	YLR073C YLR074C YLR075W	-1.55419
	2645	13	628426	631398	2972	down	2	YMR184W YMR185W	-1.32541				1916	12	345556	348555	2999	down	2	YLR104W YLR105C	-0.855592
	2648	13	640207	649956	9749	down	3	YMR190C YMR191W YMR192W	-0.642042				1930	12	395182	400351	5169	down	2	YLR127C YLR128W	-1.01773
	2662	13	693896	703539	9643	down	5	YMR213W YMR214W YMR215W YMR216C YMR217W	-0.993492				1934	12	413177	416758	3581	down	2	YLR135W YLR136C	-0.653967
	2674	13	730306	733791	3485	down	2	YMR230W YMR230W-A	-1.6104				1939	12	431993	435673	3680	down	3	YLR145W YLR146C YLR147C	-0.943924
	2677	13	749216	755162	5946	down	4	YMR240C YMR241W YMR242C YMR242W-A	-0.777727				1941	12	440266	442919	2653	down	2	YLR150W YLR151C	-1.5026
	2690	13	785066	790100	5034	down	2	YMR259C YMR260C	-0.899173				1948	12	497455	502356	4901	down	4	YLR167W YLR168C YLR170C YLR172C	-1.03306
	2696	13	802735	805098	2363	down	2	YMR268C YMR269W	-0.700598				1955	12	519873	524308	4435	down	3	YLR183C YLR185W YLR186W	-1.39603
	2714	13	865225	874638	9413	down	4	YMR300C YMR301C YMR302C YMR303C	-0.603193				1961	12	540560	549443	8883	down	6	YLR194C YLR195C YLR196W YLR197W YLR199C YLR200W	-1.05536
	2722	13	892116	896995	4879	down	2	YMR309C YMR310C	-0.99074				1966	12	561462	566728	5266	down	3	YLR210W YLR211C YLR212C	-0.658687
	2731	14	35211	42062	6851	down	4	YNL321W YNL320W YNL318C YNL317W	-0.615795				1998	12	672282	675780	3498	down	2	YLR264W YLR265C	-1.82771
	2733	14	46402	54204	7802	down	4	YNL312W YNL311C YNL310C YNL309W	-0.620011				2008	12	711532	715500	3968	down	2	YLR287C-A YLR288C	-1.24714
	2738	14	60495	75369	14874	down	7	YNL304W YNL302C YNL301C YNL300W YNL299W YNL298W YNL297C	-0.794504				2010	12	718996	722688	3692	down	3	YLR292C YLR293C YLR295C	-0.751999
	2740	14	82553	87354	4801	down	3	YNL292W YNL291C YNL290W	-0.72884				2020	12	759484	764138	4654	down	3	YLR312W-A YLR313C YLR314C	-0.502945
	2760	14	167242	169877	2635	down	2	YNL255C YNL254C	-0.668509				2046	12	853040	856354	3314	down	2	YLR363W-A YLR364W	-1.19741
	2766	14	181777	189995	8218	down	4	YNL247W YNL246W YNL245C YNL244C	-0.770568				2071	12	928193	934219	6026	down	6	YLR404W YLR405W YLR406C YLR406C-A YLR407W YLR408C	-1.35976
	2784	14	248405	251960	3555	down	2	YNL211C YNL210W	-0.839743				2075	12	940287	950713	10426	down	3	YLR411W YLR412W YLR412C-A	-0.861323
	2786	14	254819	263836	9017	down	5	YNL207W YNL206C YNL204C YNL202W YNL201C	-0.528441				2091	12	1017156	1024553	7397	down	4	YLR441C YLR442C YLR443W YLR445W	-0.858689
	2801	14	304633	309382	4749	down	2	YNL176C YNL175C	-0.546113				2093	12	1026303	1032250	5947	down	3	YLR447C YLR448W YLR449W	-1.42302
	2807	14	322014	332232	10218	down	6	YNL166C YNL165W YNL164C YNL163C YNL162W-A YNL162W	-0.84266				2110	13	54798	56897	2099	down	2	YML108W YML107C	-1.1383
	2815	14	359062	365002	5940	down	2	YNL141W YNL139C	-0.852392				2116	13	79623	83915	4292	down	3	YML096W YML095C YML094W	-1.21586
	2822	14	385181	396227	11046	down	3	YNL126W YNL125C YNL124W	-0.779807				2129	13	108263	112046	3783	down	4	YML080W YML079W YML078W YML077W	-0.807625
	2830	14	412708	418842	6134	down	4	YNL113W YNL112W YNL111C YNL110C	-1.82557				2139	13	145138	152590	7452	down	4	YML064C YML063W YML062C YML061C	-1.10734
	2833	14	443193	447116	3923	down	2	YNL096C YNL095C	-0.927482				2149	13	204178	206145	1967	down	2	YML037C YML036W	-0.757948
	2836	14	453220	458268	5048	down	2	YNL091W YNL090W	-0.57033				2152	13	223395	226089	2694	down	2	YML025C YML024W	-1.69438
	2847	14	492400	506191	13791	down	7	YNL070W YNL069C YNL068C YNL067W-B YNL067W YNL066W YNL065W	-0.806573				2172	13	272971	276217	3246	down	2	YMR003W YMR004W	-0.731778
	2853	14	526002	532242	6240	down	3	YNL054W YNL053W YNL052W	-0.482531				2210	13	411121	414357	3236	down	3	YMR072W YMR073C YMR074C	-0.596857
	2868	14	586717	593073	6356	down	4	YNL024C-A YNL024C YNL023C YNL022C	-0.529861				2218	13	453568	456753	3185	down	2	YMR093W YMR094W	-1.29505
	2881	14	626013	629301	3288	down	2	YNL002C YNL001W	-0.983808				2231	13	508601	514161	5560	down	3	YMR121C YMR122W-A YMR123W	-0.708208
	2889	14	644514	648922	4408	down	2	YNR011C YNR012W	-0.786108				2237	13	532130	535717	3587	down	3	YMR130W YMR131C YMR132C	-1.50968
	2892	14	653013	665079	12066	down	4	YNR015W YNR016C YNR017W YNR018W	-0.411102				2244	13	550595	553979	3384	down	2	YMR142C YMR143W	-2.11338
	2894	14	665739	668157	2418	down	2	YNR019W YNR020C	-0.465281				2263	13	619135	623545	4410	down	2	YMR179W YMR180C	-0.801665
	2900	14	695487	703500	8013	down	5	YNR038W YNR039C YNR040W YNR041C YNR043W	-0.597992				2266	13	634248	637969	3721	down	2	YMR187C YMR188C	-0.807381
	2902	14	718644	724701	6057	down	3	YNR052C YNR053C YNR054C	-1.30577				2271	13	649748	654062	4314	down	3	YMR193W YMR194W YMR194C-B	-1.00285
	2905	14	731765	734181	2416	down	2	YNR056C YNR057C	-0.745918				2300	13	749216	755411	6195	down	4	YMR240C YMR241W YMR242C YMR242W-A	-1.16238
	2912	14	743999	749134	5135	down	2	YNR062C YNR063W	-0.518564				2306	13	777053	778960	1907	down	2	YMR255W YMR256C	-0.616281
	2937	15	55684	61640	5956	down	4	YOL142W YOL141W YOL140W YOL139C	-1.05706				2348	14	60937	68966	8029	down	4	YNL302C YNL301C YNL300W YNL299W	-1.36831
	2942	15	78358	81849	3491	down	2	YOL128C YOL127W	-0.809323				2366	14	116928	121153	4225	down	2	YNL277W YNL275W	-0.337843
	2944	15	83510	87328	3818	down	2	YOL125W YOL124C	-0.86127				2381	14	166985	172520	5535	down	4	YNL255C YNL254C YNL253W YNL252C	-0.934271
	2947	15	89068	95243	6175	down	3	YOL122C YOL121C YOL120C	-1.2957				2384	14	180918	187790	6872	down	5	YNL248C YNL247W YNL246W YNL245C YNL244C	-0.759694
	2962	15	141933	147302	5369	down	3	YOL093W YOL092W YOL091W	-1.14905				2393	14	220131	224877	4746	down	2	YNL227C YNL225C	-0.728352
	2999	15	252127	254635	2508	down	2	YOL040C YOL039W	-2.42575				2420	14	301024	304633	3609	down	2	YNL178W YNL177C	-0.827865
	3007	15	269598	272299	2701	down	2	YOL029C YOL028C	-0.712329				2422	14	306862	310758	3896	down	2	YNL175C YNL173C	-1.0688
	3081	15	444197	446980	2783	down	2	YOR063W YOR064C	-1.21757				2429	14	329964	332232	2268	down	2	YNL162W-A YNL162W	-2.07265
	3088	15	475052	481651	6599	down	4	YOR080W YOR081C YOR083W YOR084W	-0.56693				2434	14	347941	354305	6364	down	6	YNL151C YNL149C YNL148C YNL147W YNL146C-A YNL146W	-0.805989
	3098	15	503616	506904	3288	down	2	YOR095C YOR096W	-1.3728				2447	14	381077	382325	1248	down	2	YNL130C-A YNL129W	-1.0591
	3103	15	515055	517474	2419	down	2	YOR101W YOR103C	-0.550454				2459	14	416391	420115	3724	down	3	YNL111C YNL110C YNL108C	-1.86733
	3124	15	600816	606343	5527	down	3	YOR143C YOR144C YOR145C	-0.73117				2476	14	492790	495613	2823	down	2	YNL070W YNL069C	-1.11007
	3137	15	648117	652964	4847	down	2	YOR167C YOR168W	-1.02305				2478	14	498132	501548	3416	down	2	YNL067W-B YNL067W	-1.26776
	3149	15	685351	691084	5733	down	2	YOR188W YOR189W	-0.55248				2483	14	514967	517985	3018	down	2	YNL058C YNL056W	-1.12135
	3157	15	725847	731706	5859	down	2	YOR205C YOR206W	-1.09824				2496	14	559752	577026	17274	down	5	YNL036W YNL035C YNL033W YNL032W YNL031C	-0.615513
	3175	15	775392	782544	7152	down	3	YOR233W YOR234C YOR236W	-1.03957				2500	14	586717	588053	1336	down	2	YNL024C-A YNL024C	-1.05603
	3177	15	788890	792468	3578	down	2	YOR242C YOR243C	-0.637542				2510	14	625009	627887	2878	down	2	YNL003C YNL002C	-1.13431
	3190	15	830913	834206	3293	down	2	YOR271C YOR272W	-0.827379				2571	15	78358	81293	2935	down	2	YOL128C YOL127W	-1.66181
	3198	15	867003	869572	2569	down	4	YOR293W YOR293C-A YOR294W YOR295W	-1.83306				2573	15	83095	87020	3925	down	2	YOL125W YOL124C	-1.14771
	3201	15	879517	890227	10710	down	5	YOR301W YOR303W YOR304W YOR304C-A YOR305W	-0.493755				2577	15	91623	94759	3136	down	2	YOL121C YOL120C	-2.13452
	3203	15	894175	903578	9403	down	5	YOR308C YOR310C YOR311C YOR312C YOR313C	-1.10273				2588	15	126059	128425	2366	down	2	YOL102C YOL101C	-0.97142
	3221	15	958370	964355	5985	down	2	YOR339C YOR340C	-1.30408				2592	15	141357	145251	3894	down	3	YOL094C YOL093W YOL092W	-1.2043
	3261	16	23325	28626	5301	down	3	YPL274W YPL273W YPL272C	-0.656315				2604	15	185147	187411	2264	down	2	YOL077W-A YOL077C	-1.94693
	3275	16	66207	71070	4863	down	2	YPL255W YPL254W	-0.572771				2625	15	251701	255341	3640	down	3	YOL041C YOL040C YOL039W	-2.00586
	3282	16	84829	88573	3744	down	2	YPL245W YPL244C	-0.852932				2645	15	321903	324865	2962	down	2	YOL003C YOL002C	-0.545302
	3331	16	241944	244175	2231	down	2	YPL163C YPL162C	-0.531773				2676	15	443854	446980	3126	down	2	YOR063W YOR064C	-1.58112
	3346	16	279938	282720	2782	down	2	YPL144W YPL143W	-1.20911				2683	15	472136	475052	2916	down	3	YOR077W YOR078W YOR079C	-1.84656
	3376	16	403823	408105	4282	down	2	YPL081W YPL079W	-1.39659				2691	15	502128	507595	5467	down	4	YOR094W YOR095C YOR096W YOR097C	-1.38079
	3403	16	479863	482085	2222	down	3	YPL038W-A YPL038W YPL037C	-0.853713				2695	15	515445	518969	3524	down	3	YOR101W YOR103C YOR104W	-0.937628
	3466	16	673521	676026	2505	down	2	YPR058W YPR060C	-0.509966				2741	15	678413	679497	1084	down	2	YOR182C YOR183W	-0.994766
	3493	16	745704	751845	6141	down	3	YPR110C YPR111W YPR112C	-0.852285				2773	15	778256	781907	3651	down	2	YOR234C YOR236W	-1.36011
	3516	16	815030	821937	6907	down	3	YPR141C YPR143W YPR144C	-0.954374				2775	15	783860	787436	3576	down	2	YOR238W YOR239W	-1.03886
	3527	16	877982	881041	3059	down	2	YPR168W YPR169W	-0.903491				2780	15	800372	807000	6628	down	5	YOR250C YOR251C YOR252W YOR253W YOR254C	-0.775604
	3	1	28310	35190	6880	up	2	YAL062W YAL061W	0.81168				2795	15	841235	843452	2217	down	2	YOR276W YOR278W	-1.00478
	34	1	139292	144049	4757	up	2	YAL005C YAL003W	0.827638				2797	15	846389	852044	5655	down	6	YOR281C YOR283W YOR284W YOR285W YOR286W YOR287C	-0.933225
	40	1	182982	187177	4195	up	4	YAR027W YAR028W YAR029W YAR031W	1.3986				2799	15	867003	870446	3443	down	4	YOR293W YOR293C-A YOR294W YOR295W	-2.40202
	90	2	125025	127295	2270	up	2	YBL050W YBL049W	0.928258				2805	15	888647	889591	944	down	2	YOR304C-A YOR305W	-1.47334
	94	2	135145	137171	2026	up	2	YBL044W YBL043W	1.18064				2807	15	897442	902456	5014	down	2	YOR311C YOR312C	-1.82542
	125	2	245803	248528	2725	up	2	YBR005W YBR006W	1.18248				2842	15	1026546	1028738	2192	down	2	YOR368W YOR369C	-2.00633
	156	2	337154	342510	5356	up	3	YBR050C YBR052C YBR053C	1.82904				2857	16	35157	39244	4087	down	2	YPL268W YPL267W	-0.96439
	160	2	347674	351602	3928	up	2	YBR056W YBR056W-A	0.773316				2866	16	72460	76892	4432	down	3	YPL252C YPL250C YPL249C-A	-1.12765
	166	2	370043	374320	4277	up	2	YBR066C YBR067C	1.17566				2870	16	85153	89515	4362	down	2	YPL245W YPL244C	-0.947295
	170	2	378820	382926	4106	up	3	YBR070C YBR071W YBR072W	2.00674				2872	16	91467	96427	4960	down	2	YPL242C YPL241C	-0.910363
	185	2	425393	427328	1935	up	3	YBR089C-A YBR090C YBR091C	0.650542				2874	16	99376	101112	1736	down	2	YPL239W YPL237W	-1.20786
	200	2	460873	462573	1700	up	2	YBR111C YBR111W-A	1.38268				2886	16	155973	160336	4363	down	2	YPL209C YPL208W	-0.953384
	207	2	489967	494213	4246	up	2	YBR127C YBR128C	1.26566				2893	16	172432	176227	3795	down	2	YPL198W YPL196W	-0.918336
	232	2	558372	562452	4080	up	3	YBR159W YBR160W YBR161W	1.19389				2895	16	178753	183806	5053	down	3	YPL194W YPL193W YPL192C	-0.451161
	258	2	641888	648186	6298	up	2	YBR210W YBR211C	0.895891				2910	16	242614	247461	4847	down	2	YPL162C YPL161C	-0.707211
	296	2	770186	778423	8237	up	4	YBR284W YBR285W YBR286W YBR287W	1.06395				2912	16	252031	256304	4273	down	2	YPL158C YPL157W	-0.875444
	314	3	37959	41829	3870	up	2	YCL050C YCL049C	0.904798				2920	16	279723	282720	2997	down	2	YPL144W YPL143W	-1.54907
	318	3	49215	52745	3530	up	3	YCL043C YCL042W YCL040W	2.05256				2929	16	302521	305427	2906	down	2	YPL131W YPL130W	-1.11016
	341	3	116307	127368	11061	up	5	YCR002C YCR003W YCR004C YCR005C YCR007C	0.908681				2938	16	343929	349218	5289	down	2	YPL109C YPL108W	-0.649133
	355	3	156116	161634	5518	up	3	YCR021C YCR023C YCR024C	1.69824				2946	16	363557	365057	1500	down	2	YPL099C YPL098C	-0.643549
	395	3	301902	306808	4906	up	2	YCR101C YCR102C	1.32992				2950	16	370698	379161	8463	down	4	YPL093W YPL092W YPL091W YPL090C	-0.980779
	401	4	29947	33463	3516	up	2	YDL237W YDL236W	1.08091				2957	16	404529	407622	3093	down	2	YPL081W YPL079W	-1.67327
	438	4	131353	135994	4641	up	2	YDL182W YDL181W	0.841749				2963	16	456500	460423	3923	down	3	YPL053C YPL052W YPL051W	-0.480713
	446	4	170099	172203	2104	up	2	YDL160C YDL159W-A	0.875673				2967	16	479563	482650	3087	down	3	YPL038W-A YPL038W YPL037C	-0.88827
	460	4	218837	221282	2445	up	2	YDL135C YDL134C	0.681203				2969	16	486604	487969	1365	down	2	YPL034W YPL033C	-0.503067
	468	4	238168	243287	5119	up	3	YDL125C YDL124W YDL123W	1.64019				2983	16	527630	530482	2852	down	2	YPL014W YPL013C	-1.08211
	470	4	246074	247697	1623	up	2	YDL120W YDL119C	0.611086				3022	16	664444	666146	1702	down	2	YPR051W YPR052C	-0.908315
	504	4	367266	373606	6340	up	5	YDL048C YDL047W YDL046W YDL045W-A YDL045C	0.928833				3038	16	729838	733246	3408	down	3	YPR100W YPR101W YPR103W	-0.758023
	514	4	406813	417571	10758	up	4	YDL024C YDL022W YDL021W YDL020C	1.40955				3044	16	744179	747783	3604	down	3	YPR108W-A YPR109W YPR110C	-0.939993
	523	4	451844	454973	3129	up	3	YDR002W YDR003W YDR003W-A	1.6443				3053	16	790131	792723	2592	down	2	YPR127W YPR128C	-0.54989
	539	4	500436	508665	8229	up	3	YDR030C YDR031W YDR032C	1.30327				3055	16	793903	795311	1408	down	2	YPR131C YPR132W	-1.61638
	552	4	555880	557821	1941	up	2	YDR050C YDR051C	0.873109				3057	16	797261	802800	5539	down	2	YPR134W YPR135W	-0.635724
	554	4	561441	566514	5073	up	3	YDR054C YDR055W YDR056C	1.07161				3061	16	817082	822462	5380	down	2	YPR143W YPR144C	-1.19044
	563	4	587322	595025	7703	up	4	YDR070C YDR071C YDR072C YDR073W	1.48421				3072	16	876292	879147	2855	down	3	YPR166C YPR167C YPR168W	-0.99811
	567	4	602194	605620	3426	up	3	YDR078C YDR079W YDR079C-A	1.09508				3083	16	910751	913003	2252	down	2	YPR187W YPR188C	-1.20744
	582	4	652388	655486	3098	up	2	YDR099W YDR100W	1.78603				4	1	31254	34519	3265	up	2	YAL062W YAL061W	1.14402
	597	4	699918	703368	3450	up	2	YDR124W YDR125C	0.719665				8	1	43532	53974	10442	up	3	YAL053W YAL051W YAL049C	0.760435
	615	4	766936	769276	2340	up	2	YDR153C YDR155C	1.38783				13	1	58704	62360	3656	up	2	YAL043C YAL042W	0.852522
	640	4	848776	851897	3121	up	2	YDR195W YDR196C	0.809883				30	1	106494	109938	3444	up	2	YAL023C YAL022C	0.652794
	644	4	868149	871503	3354	up	2	YDR208W YDR210W	1.01318				34	1	119227	134867	15640	up	8	YAL017W YAL016C-B YAL016W YAL015C YAL014C YAL013W YAL012W YAL011W	0.727083
	653	4	922975	926671	3696	up	2	YDR229W YDR231C	0.661003				44	1	185459	187754	2295	up	2	YAR029W YAR031W	0.661407
	660	4	953568	961023	7455	up	5	YDR246W YDR246W-A YDR247W YDR248C YDR249C	1.53088				46	1	190025	197121	7096	up	2	YAR035W YAR042W	1.22878
	664	4	972910	979522	6612	up	3	YDR259C YDR260C YDR261C	1.40236				53	2	21772	38776	17004	up	5	YBL103C YBL102W YBL101C YBL100W-C YBL099W	0.522108
	672	4	1011667	1016626	4959	up	3	YDR275W YDR276C YDR277C	1.62443				57	2	43183	44808	1625	up	2	YBL095W YBL093C	0.364682
	679	4	1033560	1038035	4475	up	3	YDR286C YDR287W YDR288W	0.763342				63	2	61134	70970	9836	up	4	YBL086C YBL085W YBL084C YBL082C	0.575505
	686	4	1055092	1058839	3747	up	3	YDR296W YDR297W YDR298C	0.711214				67	2	75660	83501	7841	up	3	YBL079W YBL078C YBL076C	0.492162
	724	4	1212973	1217101	4128	up	3	YDR367W YDR368W YDR369C	0.744757				73	2	96514	106971	10457	up	4	YBL066C YBL064C YBL063W YBL061C	0.581509
	728	4	1221628	1224998	3370	up	2	YDR373W YDR374C	1.09793				81	2	125025	137532	12507	up	7	YBL050W YBL049W YBL047C YBL046W YBL045C YBL044W YBL043W	0.725408
	730	4	1227173	1228998	1825	up	2	YDR376W YDR377W	1.45693				91	2	156412	161041	4629	up	2	YBL033C YBL032W	0.482013
	732	4	1232807	1236846	4039	up	2	YDR379C-A YDR380W	1.12192				100	2	186861	201350	14489	up	4	YBL017C YBL016W YBL015W YBL014C	0.689069
	748	4	1274949	1280271	5322	up	3	YDR403W YDR404C YDR405W	0.990249				102	2	202086	206137	4051	up	2	YBL013W YBL011W	1.02514
	799	4	1469018	1471567	2549	up	3	YDR510W YDR511W YDR512C	1.28367				104	2	210319	215907	5588	up	2	YBL008W YBL007C	0.908444
	851	5	84946	85966	1020	up	2	YEL035C YEL034W	0.542114				112	2	242855	245365	2510	up	2	YBR003W YBR004C	0.362157
	866	5	121474	124240	2766	up	2	YEL018W YEL017W	1.22314				114	2	246453	250425	3972	up	2	YBR006W YBR007C	0.479165
	870	5	131505	136800	5295	up	2	YEL012W YEL011W	1.44959				118	2	258499	269031	10532	up	3	YBR013C YBR014C YBR015C	1.45454
	902	5	220380	223290	2910	up	2	YER034W YER035W	1.91171				122	2	274207	280448	6241	up	3	YBR018C YBR019C YBR020W	0.496704
	919	5	258556	265716	7160	up	3	YER053C YER054C YER055C	1.8352				124	2	281938	287417	5479	up	3	YBR021W YBR022W YBR023C	0.425994
	923	5	271635	275096	3461	up	2	YER058W YER059W	1.27994				132	2	309052	311439	2387	up	2	YBR036C YBR037C	0.397689
	930	5	289292	292791	3499	up	2	YER066W YER067W	1.5324				136	2	315440	320781	5341	up	3	YBR039W YBR040W YBR041W	0.682415
	936	5	317860	323089	5229	up	3	YER078W-A YER079W YER080W	1.24879				150	2	356742	361921	5179	up	2	YBR059C YBR060C	0.598335
	983	5	489027	492236	3209	up	2	YER158C YER159C	1.55762				156	2	371133	375040	3907	up	2	YBR067C YBR068C	0.575421
	1022	6	53689	55990	2301	up	2	YFL039C YFL038C	0.937337				167	2	401568	407038	5470	up	2	YBR081C YBR082C	0.558151
	1044	6	104887	108373	3486	up	2	YFL016C YFL014W	1.66048				173	2	415846	422468	6622	up	3	YBR085W YBR085C-A YBR086C	0.626145
	1048	6	114501	115418	917	up	2	YFL010W-A YFL010C	0.978816				179	2	453835	456813	2978	up	2	YBR107C YBR108W	0.741968
	1057	6	152521	154250	1729	up	2	YFR003C YFR004W	1.08357				181	2	462716	473369	10653	up	3	YBR112C YBR114W YBR115C	0.598733
	1059	6	158783	161034	2251	up	2	YFR007W YFR008W	0.815552				191	2	497812	503636	5824	up	2	YBR132C YBR133C	0.917681
	1061	6	164992	167184	2192	up	2	YFR010W YFR011C	0.776797				193	2	505057	513011	7954	up	2	YBR135W YBR136W	0.473182
	1063	6	172677	177378	4701	up	2	YFR014C YFR015C	1.3831				207	2	561813	564392	2579	up	2	YBR161W YBR162C	1.11121
	1087	6	248517	249778	1261	up	2	YFR049W YFR050C	0.489272				227	2	612679	614040	1361	up	2	YBR196C YBR196C-A	0.50647
	1099	7	8888	9953	1065	up	2	YGL259W YGL258W-A	0.430669				230	2	621210	624635	3425	up	3	YBR200W YBR200W-A YBR201W	0.852576
	1168	7	189931	193192	3261	up	2	YGL166W YGL164C	1.33006				234	2	629663	644669	15006	up	5	YBR203W YBR204C YBR205W YBR207W YBR208C	0.467709
	1234	7	409166	416974	7808	up	4	YGL048C YGL047W YGL045W YGL044C	1.26024				236	2	646232	653087	6855	up	4	YBR211C YBR212W YBR213W YBR214W	0.696145
	1238	7	425824	429948	4124	up	2	YGL038C YGL037C	1.67513				240	2	658603	664171	5568	up	3	YBR218C YBR219C YBR220C	1.0192
	1245	7	475157	479368	4211	up	2	YGL010W YGL009C	0.681681				242	2	665189	673769	8580	up	4	YBR221C YBR222C YBR223C YBR225W	0.634884
	1258	7	505455	509458	4003	up	3	YGR006W YGR007W YGR008C	1.09239				244	2	675329	682268	6939	up	3	YBR228W YBR229C YBR230C	0.473827
	1262	7	522489	530311	7822	up	5	YGR016W YGR017W YGR019W YGR020C YGR021W	1.16365				249	2	698392	704295	5903	up	3	YBR239C YBR240C YBR241C	0.849144
	1264	7	531784	533916	2132	up	2	YGR024C YGR026W	0.683556				268	2	761155	767095	5940	up	3	YBR279W YBR280C YBR281C	0.432064
	1281	7	579134	585294	6160	up	4	YGR042W YGR043C YGR044C YGR045C	1.50065				270	2	768533	784295	15762	up	9	YBR283C YBR284W YBR285W YBR286W YBR287W YBR288C YBR289W YBR290W YBR291C	0.532668
	1285	7	591515	595958	4443	up	3	YGR049W YGR052W YGR053C	1.13563				272	2	787122	792395	5273	up	2	YBR293W YBR294W	0.6354
	1300	7	649603	656042	6439	up	3	YGR086C YGR087C YGR088W	1.80059				274	2	793354	799009	5655	up	2	YBR295W YBR296C	0.555115
	1321	7	730724	735021	4297	up	3	YGR121C YGR121W-A YGR122W	1.19868				279	3	24078	27206	3128	up	2	YCL057W YCL056C	0.40794
	1330	7	752337	756617	4280	up	2	YGR131W YGR132C	1.52689				282	3	36314	38638	2324	up	2	YCL051W YCL050C	0.864835
	1336	7	769409	775782	6373	up	2	YGR141W YGR142W	1.7026				284	3	39457	46476	7019	up	4	YCL049C YCL048W YCL047C YCL045C	0.43621
	1342	7	784327	787034	2707	up	3	YGR146C YGR146C-A YGR147C	1.03132				286	3	47119	53289	6170	up	4	YCL044C YCL043C YCL042W YCL040W	0.973516
	1382	7	884076	888328	4252	up	2	YGR193C YGR194C	1.30469				291	3	61712	63108	1396	up	2	YCL034W YCL033C	0.770503
	1393	7	909095	911651	2556	up	3	YGR204C-A YGR205W YGR207C	0.776855				294	3	72148	74050	1902	up	2	YCL027W YCL026C-B	0.821462
	1395	7	912776	915329	2553	up	2	YGR209C YGR210C	1.81717				306	3	137955	141127	3172	up	2	YCR012W YCR014C	0.445959
	1428	7	984361	991579	7218	up	3	YGR247W YGR248W YGR249W	2.00379				321	3	208436	213782	5346	up	4	YCR045C YCR046C YCR047C YCR048W	1.15203
	1434	7	998476	1001720	3244	up	2	YGR253C YGR254W	0.639582				332	3	237342	240111	2769	up	2	YCR068W YCR069W	1.03737
	1441	7	1024708	1027806	3098	up	2	YGR267C YGR268C	0.974495				335	3	250331	258186	7855	up	3	YCR077C YCR079W YCR081W	0.609755
	1462	8	12993	18982	5989	up	3	YHL044W YHL043W YHL042W	1.76416				348	3	303610	310085	6475	up	2	YCR102C YCR105W	0.998987
	1477	8	53233	56251	3018	up	2	YHL026C YHL025W	1.32719				351	4	2228	9858	7630	up	2	YDL248W YDL246C	1.0202
	1528	8	203403	206991	3588	up	2	YHR048W YHR049W	1.42878				356	4	50495	64550	14055	up	6	YDL226C YDL225W YDL224C YDL223C YDL222C YDL220C	0.794909
	1556	8	279623	281186	1563	up	2	YHR086W-A YHR087W	1.98031				363	4	88337	97976	9639	up	5	YDL207W YDL206W YDL205C YDL204W YDL203C	0.526924
	1561	8	293793	299878	6085	up	2	YHR096C YHR097C	1.60271				365	4	101818	106348	4530	up	3	YDL199C YDL198C YDL197C	0.705586
	1568	8	320584	324105	3521	up	2	YHR103W YHR104W	1.34257				380	4	145897	155369	9472	up	3	YDL174C YDL173W YDL171C	0.628509
	1586	8	377209	380976	3767	up	3	YHR138C YHR139C YHR140W	2.06197				382	4	156860	161064	4204	up	3	YDL170W YDL169C YDL168W	0.761845
	1686	9	179841	181376	1535	up	2	YIL098C YIL097W	1.23635				384	4	164402	166839	2437	up	2	YDL165W YDL164C	0.311346
	1721	9	257940	262200	4260	up	3	YIL051C YIL050W YIL049W	1.00837				388	4	169950	174032	4082	up	3	YDL160C YDL159W-A YDL159W	0.514359
	1727	9	289443	293307	3864	up	2	YIL034C YIL033C	1.05894				394	4	191239	199564	8325	up	4	YDL147W YDL146W YDL145C YDL144C	0.502897
	1749	9	380759	389923	9164	up	6	YIR014W YIR015W YIR016W YIR017C YIR018W YIR018C-A	1.30202				396	4	200497	202646	2149	up	2	YDL143W YDL142C	0.232631
	1757	9	422267	426808	4541	up	3	YIR036C YIR037W YIR038C	1.14586				398	4	203339	210825	7486	up	2	YDL141W YDL140C	0.551323
	1791	10	104947	107270	2323	up	2	YJL167W YJL166W	1.16512				402	4	218579	221079	2500	up	2	YDL135C YDL134C	0.391791
	1793	10	108214	113549	5335	up	2	YJL164C YJL163C	2.58768				406	4	231062	234380	3318	up	2	YDL129W YDL128W	0.378965
	1795	10	116022	120370	4348	up	2	YJL161W YJL160C	1.26258				421	4	297252	304549	7297	up	6	YDL089W YDL088C YDL087C YDL086W YDL085C-A YDL085W	0.759278
	1813	10	161497	165311	3814	up	2	YJL132W YJL131C	0.627564				437	4	346202	352162	5960	up	2	YDL058W YDL057W	0.376716
	1872	10	335797	339248	3451	up	2	YJL053W YJL052W	1.45482				439	4	352966	356495	3529	up	2	YDL056W YDL055C	0.612225
	1884	10	378473	382821	4348	up	3	YJL036W YJL035C YJL034W	1.02606				441	4	359800	363429	3629	up	3	YDL054C YDL053C YDL052C	0.4533
	1913	10	451485	454356	2871	up	2	YJR008W YJR009C	1.49534				455	4	411473	423072	11599	up	4	YDL022W YDL021W YDL020C YDL019C	0.532689
	1945	10	544085	546478	2393	up	2	YJR057W YJR058C	1.74331				459	4	428988	431363	2375	up	2	YDL013W YDL012C	0.582394
	1960	10	585037	586756	1719	up	2	YJR085C YJR086W	0.824254				463	4	453475	454843	1368	up	2	YDR003W YDR003W-A	0.465125
	1969	10	609891	611684	1793	up	2	YJR095W YJR096W	1.47644				465	4	455904	461492	5588	up	2	YDR005C YDR006C	0.892534
	2043	11	78555	80555	2000	up	2	YKL193C YKL192C	1.26901				477	4	502250	505607	3357	up	3	YDR030C YDR031W YDR032C	0.364713
	2053	11	98401	99738	1337	up	2	YKL183C-A YKL183W	0.751192				483	4	512781	524774	11993	up	3	YDR034W-B YDR035W YDR036C	0.543042
	2068	11	163216	167400	4184	up	3	YKL152C YKL151C YKL150W	1.05858				487	4	532729	539362	6633	up	2	YDR039C YDR040C	0.712103
	2077	11	184541	187782	3241	up	3	YKL138C-A YKL138C YKL137W	0.828572				490	4	542672	547914	5242	up	2	YDR043C YDR044W	0.364457
	2079	11	192730	196269	3539	up	2	YKL132C YKL130C	0.973979				503	4	571781	578393	6612	up	2	YDR061W YDR062W	0.519673
	2082	11	199297	206002	6705	up	2	YKL128C YKL127W	1.16518				507	4	584561	590939	6378	up	4	YDR069C YDR070C YDR071C YDR072C	0.761236
	2097	11	262063	264358	2295	up	2	YKL095W YKL094W	0.969134				522	4	652846	656055	3209	up	2	YDR099W YDR100W	1.1553
	2099	11	268984	272741	3757	up	2	YKL091C YKL090W	1.43202				529	4	671643	675146	3503	up	2	YDR108W YDR109C	0.529855
	2101	11	276617	279366	2749	up	2	YKL087C YKL086W	1.3304				552	4	751727	755315	3588	up	2	YDR147W YDR148C	0.511191
	2116	11	314243	317791	3548	up	2	YKL067W YKL065C	1.44043				555	4	766348	769276	2928	up	2	YDR153C YDR155C	0.493678
	2122	11	327209	330343	3134	up	2	YKL059C YKL058W	0.863444				572	4	832738	841203	8465	up	3	YDR186C YDR188W YDR189W	0.498147
	2126	11	337652	342836	5184	up	3	YKL053C-A YKL052C YKL051W	1.27219				580	4	861974	870561	8587	up	3	YDR206W YDR207C YDR208W	0.65718
	2130	11	359822	362287	2465	up	2	YKL041W YKL040C	0.697227				586	4	887798	894808	7010	up	2	YDR213W YDR214W	0.733902
	2134	11	367812	371649	3837	up	2	YKL037W YKL035W	1.4995				596	4	925247	930086	4839	up	4	YDR229W YDR231C YDR232W YDR233C	0.963093
	2191	11	564951	567743	2792	up	2	YKR065C YKR066C	0.862117				606	4	953299	959233	5934	up	4	YDR246W YDR246W-A YDR247W YDR248C	0.660583
	2221	12	39708	41089	1381	up	2	YLL050C YLL049W	1.05868				613	4	1041129	1051105	9976	up	2	YDR292C YDR293C	0.516601
	2225	12	63355	66696	3341	up	2	YLL039C YLL038C	1.52277				636	4	1117951	1124399	6448	up	2	YDR325W YDR326C	0.608447
	2229	12	86451	91238	4787	up	2	YLL027W YLL026W	1.66726				638	4	1136700	1144774	8074	up	2	YDR334W YDR335W	0.461904
	2282	12	346453	348850	2397	up	2	YLR104W YLR105C	0.628752				649	4	1169053	1171725	2672	up	2	YDR347W YDR348C	0.780767
	2287	12	366508	372542	6034	up	3	YLR108C YLR109W YLR110C	1.40932				655	4	1189943	1194316	4373	up	2	YDR358W YDR359C	0.527818
	2291	12	384800	391355	6555	up	4	YLR118C YLR119W YLR120C YLR121C	1.15559				668	4	1232496	1238686	6190	up	4	YDR379C-A YDR380W YDR381W YDR381C-A	0.522095
	2295	12	414797	418865	4068	up	2	YLR136C YLR137W	0.845063				674	4	1246872	1254801	7929	up	3	YDR387C YDR388W YDR389W	0.644984
	2307	12	473923	491246	17323	up	3	YLR157C YLR162W YLR162W-A	0.989478				681	4	1277677	1283860	6183	up	2	YDR405W YDR406W	0.878881
	2309	12	492909	495405	2496	up	2	YLR164W YLR165C	0.950691				692	4	1312277	1317891	5614	up	2	YDR421W YDR422C	0.436455
	2317	12	508915	514254	5339	up	2	YLR177W YLR178C	1.4087				727	4	1418520	1422625	4105	up	3	YDR481C YDR482C YDR483W	0.494794
	2350	12	640180	641782	1602	up	2	YLR250W YLR251W	1.80821				739	4	1456232	1459287	3055	up	2	YDR504C YDR505C	0.627418
	2360	12	677012	683100	6088	up	3	YLR267W YLR268W YLR270W	0.964795				750	4	1501525	1508683	7158	up	2	YDR533C YDR534C	0.676799
	2372	12	721934	727079	5145	up	3	YLR295C YLR297W YLR298C	1.91599				755	4	1516827	1520478	3651	up	2	YDR540C YDR541C	0.392937
	2385	12	782276	785540	3264	up	2	YLR326W YLR327C	1.2475				766	5	39914	43845	3931	up	2	YEL060C YEL059C-A	1.38449
	2393	12	820217	826725	6508	up	3	YLR345W YLR346C YLR347C	1.17052				780	5	79619	84016	4397	up	4	YEL039C YEL038W YEL037C YEL036C	1.02079
	2395	12	828306	831753	3447	up	2	YLR350W YLR351C	0.653695				782	5	84946	93092	8146	up	4	YEL035C YEL034W YEL032W YEL031W	0.489588
	2453	13	12484	17444	4960	up	2	YML129C YML128C	1.33486				784	5	107176	110352	3176	up	2	YEL024W YEL023C	0.930726
	2488	13	110173	112046	1873	up	3	YML079W YML078W YML077W	0.695741				792	5	127010	130983	3973	up	2	YEL015W YEL013W	0.725207
	2531	13	261578	264274	2696	up	2	YML004C YML003W	1.13322				798	5	141536	145819	4283	up	2	YEL007W YEL006W	0.574965
	2542	13	315016	322214	7198	up	4	YMR020W YMR021C YMR022W YMR023C	0.823789				807	5	179163	184549	5386	up	3	YER013W YER014W YER014C-A	0.615579
	2552	13	345457	353541	8084	up	5	YMR038C YMR039C YMR040W YMR041C YMR042W	1.26244				810	5	188586	194256	5670	up	3	YER017C YER018C YER019W	0.72859
	2566	13	410125	411977	1852	up	2	YMR071C YMR072W	1.2409				817	5	218165	224397	6232	up	3	YER033C YER034W YER035W	0.72916
	2577	13	433160	437359	4199	up	2	YMR083W YMR084W	1.26391				821	5	228576	231597	3021	up	3	YER039C YER039C-A YER040W	0.521447
	2592	13	475947	478346	2399	up	2	YMR105C YMR105W-A	2.25452				823	5	244160	250637	6477	up	2	YER047C YER048C	0.586894
	2602	13	509670	513145	3475	up	2	YMR121C YMR122W-A	0.94686				826	5	260329	265716	5387	up	2	YER054C YER055C	0.601429
	2609	13	536082	542846	6764	up	4	YMR133W YMR134W YMR135C YMR136W	1.44961				830	5	272764	278591	5827	up	3	YER059W YER060W YER060W-A	0.635639
	2635	13	607985	611091	3106	up	3	YMR173W YMR174C YMR175W	1.41823				848	5	333053	337195	4142	up	2	YER088C YER089C	0.919129
	2641	13	622367	625265	2898	up	3	YMR180C YMR181C YMR182C	2.01085				859	5	399593	403828	4235	up	3	YER119C YER120W YER122C	0.47197
	2651	13	652433	656599	4166	up	2	YMR194C-B YMR195W	1.81615				872	5	456734	464236	7502	up	4	YER144C YER145C YER146W YER147C	0.61274
	2685	13	772832	778609	5777	up	4	YMR251W YMR252C YMR253C YMR255W	1.95839				876	5	468241	476214	7973	up	5	YER150W YER151C YER152C YER153C YER154W	1.01923
	2725	13	900841	905090	4249	up	2	YMR314W YMR315W	2.15445				884	5	510661	520814	10153	up	3	YER165W YER166W YER167W	0.542308
	2755	14	144431	146914	2483	up	2	YNL265C YNL264C	1.27316				891	5	545801	548797	2996	up	2	YER177W YER178W	0.778855
	2791	14	272536	277655	5119	up	2	YNL194C YNL193W	2.08233				902	6	21051	25083	4032	up	2	YFL054C YFL053W	1.00028
	2809	14	334622	343203	8581	up	6	YNL160W YNL159C YNL158W YNL157W YNL156C YNL155W	1.18766				910	6	66056	78377	12321	up	4	YFL034W YFL033C YFL031W YFL030W	0.719473
	2818	14	369077	374592	5515	up	5	YNL137C YNL136W YNL135C YNL134C YNL133C	0.911624				918	6	104887	108878	3991	up	2	YFL016C YFL014W	1.19655
	2832	14	440017	442899	2882	up	2	YNL097C-B YNL097C	1.0836				920	6	112814	118376	5562	up	4	YFL011W YFL010W-A YFL010C YFL009W	0.836104
	2835	14	449871	452790	2919	up	2	YNL093W YNL092W	1.16893				966	7	53793	55556	1763	up	2	YGL236C YGL235W	0.803696
	2859	14	544821	549302	4481	up	2	YNL044W YNL042W	1.29049				981	7	115284	120205	4921	up	2	YGL202W YGL201C	0.540081
	2863	14	557968	568907	10939	up	2	YNL037C YNL036W	0.91904				990	7	144704	147610	2906	up	2	YGL191W YGL190C	0.856452
	2865	14	574664	579482	4818	up	3	YNL032W YNL031C YNL029C	0.603177				995	7	158655	172259	13604	up	3	YGL180W YGL179C YGL178W	0.418098
	2880	14	623006	625657	2651	up	2	YNL004W YNL003C	1.03278				1008	7	238452	244710	6258	up	2	YGL141W YGL140C	0.526059
	2882	14	629553	634112	4559	up	2	YNR001C YNR002C	1.47706				1019	7	278876	283145	4269	up	2	YGL122C YGL121C	0.640992
	2898	14	690171	693356	3185	up	2	YNR034W YNR034W-A	1.71989				1042	7	353696	358576	4880	up	2	YGL082W YGL081W	0.519072
	2916	14	758887	763773	4886	up	2	YNR068C YNR069C	1.18174				1048	7	368638	374210	5572	up	2	YGL073W YGL071W	0.334476
	2925	15	15428	17892	2464	up	2	YOL159C-A YOL159C	1.07983				1050	7	377826	380692	2866	up	2	YGL066W YGL065C	0.630027
	2952	15	108593	112528	3935	up	4	YOL111C YOL110W YOL109W YOL108C	1.25856				1052	7	383797	389002	5205	up	2	YGL063W YGL062W	0.878712
	2968	15	157762	163316	5554	up	2	YOL086W-A YOL086C	1.42779				1070	7	448794	453973	5179	up	3	YGL025C YGL023C YGL022W	1.0862
	3016	15	294922	301247	6325	up	3	YOL016C YOL015W YOL014W	2.09958				1075	7	465850	471499	5649	up	2	YGL014W YGL013C	0.663474
	3050	15	367532	371809	4277	up	3	YOR019W YOR020C YOR020W-A	1.54594				1078	7	483363	489517	6154	up	2	YGL006W-A YGL006W	0.666034
	3052	15	380201	387174	6973	up	2	YOR027W YOR028C	2.12903				1084	7	514950	520751	5801	up	2	YGR013W YGR014W	0.762581
	3054	15	388560	392208	3648	up	2	YOR032C YOR032W-A	1.45399				1099	7	577145	585768	8623	up	6	YGR041W YGR042W YGR043C YGR044C YGR045C YGR046W	0.672197
	3062	15	405696	408856	3160	up	2	YOR039W YOR040W	0.746914				1117	7	649486	655822	6336	up	3	YGR086C YGR087C YGR088W	0.959846
	3064	15	410277	414649	4372	up	3	YOR043W YOR044W YOR045W	1.28275				1122	7	676858	686984	10126	up	3	YGR096W YGR097W YGR098C	0.523174
	3109	15	550584	553786	3202	up	2	YOR120W YOR122C	0.942366				1145	7	768272	774501	6229	up	2	YGR141W YGR142W	0.544751
	3111	15	557447	560681	3234	up	2	YOR125C YOR126C	1.03935				1180	7	884266	888328	4062	up	2	YGR193C YGR194C	0.643305
	3119	15	577698	581141	3443	up	2	YOR134W YOR136W	2.24576				1191	7	912434	914786	2352	up	2	YGR209C YGR210C	0.865527
	3133	15	630842	633614	2772	up	2	YOR157C YOR158W	0.744814				1197	7	925603	936519	10916	up	3	YGR217W YGR218W YGR220C	0.452108
	3148	15	681582	685216	3634	up	3	YOR185C YOR186W YOR187W	1.53092				1199	7	940364	947027	6663	up	4	YGR223C YGR224W YGR225W YGR226C	0.511631
	3165	15	753811	757560	3749	up	2	YOR220W YOR221C	1.36618				1206	7	962357	969194	6837	up	3	YGR236C YGR237C YGR238C	0.462927
	3170	15	766595	771564	4969	up	2	YOR228C YOR229W	1.28163				1213	7	984555	988158	3603	up	2	YGR247W YGR248W	1.06361
	3191	15	834397	841063	6666	up	3	YOR273C YOR274W YOR275C	0.970892				1218	7	1001720	1011473	9753	up	4	YGR255C YGR256W YGR257C YGR258C	0.442957
	3246	15	1040085	1046571	6486	up	3	YOR374W YOR375C YOR376W-A	1.20482				1226	7	1025829	1037578	11749	up	3	YGR268C YGR270W YGR271W	0.451724
	3288	16	114641	117770	3129	up	2	YPL230W YPL229W	1.27838				1237	8	6599	10327	3728	up	2	YHL048W YHL047C	0.905877
	3302	16	162795	166894	4099	up	2	YPL206C YPL204W	1.04208				1239	8	12829	15425	2596	up	2	YHL044W YHL043W	0.767484
	3329	16	236461	239810	3349	up	2	YPL166W YPL165C	1.00398				1249	8	48261	62051	13790	up	6	YHL028W YHL027W YHL026C YHL025W YHL024W YHL023C	0.835969
	3341	16	270449	273294	2845	up	2	YPL149W YPL148C	1.22299				1253	8	65771	69395	3624	up	2	YHL020C YHL019C	0.581808
	3361	16	324102	326947	2845	up	2	YPL119C-A YPL119C	0.671771				1255	8	70508	75090	4582	up	2	YHL017W YHL016C	0.615565
	3377	16	408265	411540	3275	up	2	YPL077C YPL076W	0.921566				1263	8	107669	110735	3066	up	2	YHR001W-A YHR002W	0.432038
	3392	16	449980	454387	4407	up	2	YPL057C YPL056C	1.21152				1269	8	118361	124788	6427	up	4	YHR006W YHR007C YHR007C-A YHR008C	0.629174
	3418	16	525034	528585	3551	up	2	YPL015C YPL014W	1.8458				1280	8	173782	177401	3619	up	2	YHR032W YHR033W	1.25289
	3426	16	550675	552847	2172	up	2	YPL004C YPL003W	1.10533				1286	8	188291	193362	5071	up	3	YHR041C YHR042W YHR043C	1.1025
	3432	16	572415	577240	4825	up	2	YPR008W YPR009W	1.17138				1307	8	242964	250510	7546	up	3	YHR073W YHR074W YHR075C	0.537339
	3457	16	643866	647219	3353	up	3	YPR036W YPR036W-A YPR037C	1.42265				1319	8	294758	301529	6771	up	3	YHR096C YHR097C YHR098C	0.650071
	3467	16	676412	680006	3594	up	2	YPR062W YPR063C	1.58618				1326	8	320330	327825	7495	up	5	YHR103W YHR104W YHR105W YHR106W YHR107C	0.56706
	3469	16	681148	682865	1717	up	2	YPR066W YPR067W	0.86245				1339	8	372822	380976	8154	up	6	YHR135C YHR136C YHR137W YHR138C YHR139C YHR140W	0.883646
	3484	16	729371	730793	1422	up	2	YPR100W YPR101W	0.727451				1345	8	397082	400934	3852	up	2	YHR150W YHR151C	0.418193
	3492	16	744179	745552	1373	up	2	YPR108W-A YPR109W	0.669053				1363	8	481761	485662	3901	up	3	YHR188C YHR189W YHR190W	0.883987
	3517	16	822125	831743	9618	up	5	YPR145W YPR147C YPR148C YPR149W YPR151C	1.51366				1368	8	497311	500618	3307	up	3	YHR199C YHR199C-A YHR200W	0.701448
	3519	16	832956	858060	25104	up	6	YPR153W YPR154W YPR155C YPR156C YPR157W YPR158W	1.68096				1374	8	509377	515697	6320	up	2	YHR205W YHR206W	0.579187
	3526	16	874019	877683	3664	up	3	YPR165W YPR166C YPR167C	1.0268				1379	9	19598	27929	8331	up	2	YIL171W YIL169C	0.909257
	3549	16	936591	941752	5161	up	3	YPR199C YPR200C YPR201W	0.5684				1381	9	32802	34931	2129	up	2	YIL165C YIL164C	0.773195
													1390	9	48922	61603	12681	up	6	YIL156W YIL155C YIL154C YIL153W YIL152W YIL151C	0.783198
													1409	9	121652	126923	5271	up	2	YIL125W YIL124W	0.565268
													1418	9	149296	150904	1608	up	2	YIL114C YIL113W	0.914479
													1420	9	151802	155776	3974	up	2	YIL112W YIL111W	0.373765
													1425	9	165352	170677	5325	up	2	YIL106W YIL105C	0.551451
													1427	9	174176	179004	4828	up	3	YIL102C YIL101C YIL099W	0.880257
													1434	9	194202	201729	7527	up	4	YIL089W YIL088C YIL087C YIL085C	0.355677
													1447	9	250191	254531	4340	up	2	YIL056W YIL055C	0.730634
													1450	9	264023	271358	7335	up	2	YIL047C YIL046W	1.08944
													1452	9	275075	277283	2208	up	2	YIL042C YIL041W	0.665484
													1454	9	278739	282590	3851	up	2	YIL039W YIL038C	0.546672
													1456	9	283597	288158	4561	up	2	YIL037C YIL036W	0.860056
													1458	9	290827	299272	8445	up	2	YIL031W YIL030C	0.805338
													1467	9	326505	334408	7903	up	3	YIL014W YIL013C YIL011W	0.422834
													1471	9	343749	347809	4060	up	2	YIL006W YIL005W	0.471443
													1478	9	364044	369596	5552	up	2	YIR005W YIR006C	0.868128
													1481	9	382554	396892	14338	up	5	YIR016W YIR017C YIR018W YIR018C-A YIR019C	0.820978
													1487	9	416884	429815	12931	up	6	YIR033W YIR034C YIR035C YIR036C YIR037W YIR038C	0.612759
													1491	10	23755	40212	16457	up	6	YJL216C YJL214W YJL213W YJL212C YJL210W YJL209W	0.450927
													1510	10	116755	121657	4902	up	3	YJL161W YJL160C YJL159W	0.449487
													1519	10	143949	152040	8091	up	5	YJL145W YJL144W YJL143W YJL141C YJL140W	0.476026
													1521	10	158283	159969	1686	up	2	YJL134W YJL133C-A	0.482801
													1543	10	228468	241009	12541	up	5	YJL103C YJL102W YJL101C YJL100W YJL099W	0.371119
													1547	10	247933	256998	9065	up	3	YJL095W YJL094C YJL093C	0.544753
													1555	10	273242	280145	6903	up	3	YJL085W YJL084C YJL083W	0.72379
													1558	10	289801	294467	4666	up	2	YJL079C YJL078C	0.78929
													1578	10	376629	380130	3501	up	2	YJL037W YJL036W	0.352017
													1586	10	407981	413049	5068	up	3	YJL014W YJL013C YJL012C	0.401869
													1602	10	442993	448674	5681	up	3	YJR004C YJR005W YJR005C-A	0.60593
													1608	10	462419	465571	3152	up	2	YJR015W YJR016C	0.402103
													1610	10	466362	469309	2947	up	3	YJR017C YJR019C YJR021C	0.593417
													1618	10	502179	512592	10413	up	2	YJR039W YJR040W	0.50022
													1622	10	518712	524104	5392	up	3	YJR044C YJR045C YJR046W	0.971463
													1625	10	544555	554787	10232	up	5	YJR058C YJR059W YJR060W YJR061W YJR062C	0.456297
													1627	10	556310	561784	5474	up	2	YJR064W YJR065C	0.52899
													1632	10	576999	580968	3969	up	3	YJR077C YJR078W YJR079W	1.08813
													1635	10	588193	598333	10140	up	3	YJR089W YJR090C YJR091C	0.447339
													1645	10	619686	626232	6546	up	3	YJR103W YJR104C YJR105W	0.536181
													1647	10	639545	645504	5959	up	4	YJR115W YJR116W YJR117W YJR118C	0.675036
													1649	10	646848	649180	2332	up	2	YJR120W YJR121W	0.629172
													1651	10	654588	663144	8556	up	3	YJR125C YJR126C YJR127C	0.81236
													1658	10	684800	691093	6293	up	2	YJR138W YJR139C	0.328898
													1663	10	704186	710365	6179	up	4	YJR147W YJR148W YJR149W YJR150C	0.653017
													1666	10	725773	736962	11189	up	4	YJR154W YJR155W YJR158W YJR159W	0.49505
													1675	11	34969	37971	3002	up	2	YKL212W YKL211C	0.813664
													1677	11	39476	45805	6329	up	2	YKL210W YKL209C	0.36954
													1681	11	54135	69331	15196	up	3	YKL204W YKL203C YKL201C	0.6695
													1688	11	88372	93038	4666	up	2	YKL187C YKL186C	0.699011
													1696	11	126873	133520	6647	up	3	YKL171W YKL170W YKL168C	0.514719
													1701	11	141823	150298	8475	up	3	YKL164C YKL163W YKL162C	0.480785
													1708	11	177803	184541	6738	up	4	YKL142W YKL141W YKL140W YKL139W	0.572237
													1730	11	275142	279835	4693	up	4	YKL088W YKL087C YKL086W YKL085W	0.929197
													1740	11	303816	306237	2421	up	2	YKL071W YKL070W	0.435933
													1752	11	336054	339520	3466	up	2	YKL054C YKL053C-A	1.03096
													1755	11	342656	348160	5504	up	3	YKL050C YKL049C YKL048C	0.589497
													1757	11	349115	352427	3312	up	2	YKL047W YKL046C	0.679117
													1759	11	353534	357382	3848	up	2	YKL045W YKL043W	0.915862
													1765	11	365085	374665	9580	up	5	YKL038W YKL037W YKL035W YKL034W YKL033W-A	0.821387
													1768	11	379443	383855	4412	up	2	YKL032C YKL029C	0.914437
													1794	11	518520	521233	2713	up	2	YKR042W YKR043C	0.862585
													1796	11	522119	532723	10604	up	7	YKR044W YKR045C YKR046C YKR048C YKR049C YKR050W YKR051W	0.908668
													1805	11	563066	570040	6974	up	3	YKR065C YKR066C YKR067W	0.668247
													1823	11	626348	632484	6136	up	2	YKR096W YKR097W	0.512121
													1832	12	18334	38862	20528	up	10	YLL061W YLL060C YLL058W YLL057C YLL056C YLL055W YLL054C YLL053C YLL052C YLL051C	0.61204
													1843	12	80634	88246	7612	up	3	YLL029W YLL028W YLL027W	0.953461
													1850	12	106128	115903	9775	up	5	YLL019C YLL018C-A YLL018C YLL017W YLL016W	0.54487
													1852	12	116987	125152	8165	up	3	YLL015W YLL014W YLL013C	0.562132
													1855	12	137034	140621	3587	up	2	YLL006W YLL005C	0.696422
													1861	12	158720	163992	5272	up	2	YLR005W YLR006C	0.53209
													1867	12	180407	182758	2351	up	2	YLR019W YLR020C	0.76548
													1877	12	208823	211676	2853	up	2	YLR033W YLR034C	0.841529
													1887	12	247135	254721	7586	up	5	YLR052W YLR053C YLR054C YLR055C YLR056W	0.420646
													1899	12	286880	291369	4489	up	3	YLR079W YLR080W YLR081W	0.481349
													1911	12	321156	331743	10587	up	6	YLR090W YLR091W YLR092W YLR093C YLR094C YLR095C	0.651249
													1913	12	333112	338689	5577	up	2	YLR096W YLR097C	0.554879
													1933	12	408969	412873	3904	up	2	YLR133W YLR134W	0.417263
													1935	12	416910	422575	5665	up	2	YLR137W YLR138W	0.676712
													1951	12	506939	514519	7580	up	4	YLR176C YLR177W YLR178C YLR179C	0.864564
													1958	12	528748	536410	7662	up	3	YLR188W YLR189C YLR190W	0.449821
													1962	12	549546	552310	2764	up	2	YLR201C YLR203C	0.38312
													1965	12	554803	561170	6367	up	3	YLR206W YLR207W YLR208W	0.746321
													1969	12	573367	576441	3074	up	2	YLR218C YLR219W	0.609304
													1981	12	610208	614394	4186	up	2	YLR234W YLR237W	0.54509
													1995	12	662272	668470	6198	up	2	YLR259C YLR260W	0.583805
													2011	12	722862	727937	5075	up	3	YLR297W YLR298C YLR299W	0.764317
													2014	12	734965	743278	8313	up	2	YLR304C YLR305C	0.650218
													2049	12	868466	872872	4406	up	2	YLR373C YLR375W	0.763303
													2051	12	873779	877191	3412	up	2	YLR377C YLR378C	0.54559
													2077	12	954321	957511	3190	up	2	YLR415C YLR417W	0.661895
													2088	12	1009430	1013726	4296	up	2	YLR437C YLR438W	1.32468
													2103	13	26617	30008	3391	up	2	YML121W YML120C	0.47861
													2105	13	32794	39719	6925	up	3	YML118W YML117W YML116W	0.556999
													2108	13	47095	50858	3763	up	2	YML111W YML110C	0.604725
													2140	13	152829	161601	8772	up	3	YML059C YML058W YML057W	0.63056
													2143	13	165968	168676	2708	up	2	YML054C YML054C-A	0.797169
													2150	13	206256	219867	13611	up	6	YML035C YML034W YML032C YML031W YML030W YML029W	0.537285
													2159	13	236693	241670	4977	up	2	YML017W YML016C	0.701394
													2191	13	343883	348114	4231	up	2	YMR037C YMR038C	0.688974
													2209	13	406329	410838	4509	up	3	YMR068W YMR069W YMR070W	0.807665
													2216	13	434823	441559	6736	up	4	YMR083W YMR084W YMR085W YMR086W	0.686515
													2219	13	457177	461877	4700	up	3	YMR095C YMR096W YMR097C	0.45971
													2223	13	465931	479704	13773	up	7	YMR100W YMR101C YMR102C YMR104C YMR105C YMR105W-A YMR106C	0.606574
													2225	13	481483	490084	8601	up	3	YMR107W YMR108W YMR109W	0.600632
													2230	13	502039	508250	6211	up	2	YMR118C YMR119W	0.505702
													2240	13	538480	544427	5947	up	3	YMR135C YMR136W YMR137C	1.00841
													2251	13	575045	583072	8027	up	3	YMR160W YMR161W YMR162C	0.642744
													2256	13	589975	598143	8168	up	3	YMR165C YMR166C YMR167W	0.398969
													2280	13	671552	683724	12172	up	3	YMR205C YMR206W YMR207C	0.652819
													2290	13	712468	715029	2561	up	2	YMR220W YMR221C	0.725195
													2295	13	733281	737804	4523	up	2	YMR230W-A YMR231W	0.429101
													2305	13	772076	776584	4508	up	2	YMR251W YMR252C	0.75893
													2307	13	779142	788008	8866	up	3	YMR257C YMR258C YMR259C	0.662211
													2310	13	796398	803582	7184	up	3	YMR265C YMR266W YMR267W	0.616354
													2314	13	809831	814785	4954	up	2	YMR272C YMR273C	0.63118
													2316	13	815673	823703	8030	up	3	YMR275C YMR276W YMR277W	0.547427
													2332	13	899758	904859	5101	up	3	YMR313C YMR314W YMR315W	0.53357
													2338	14	32959	37013	4054	up	2	YNL322C YNL321W	0.913105
													2365	14	113668	116678	3010	up	2	YNL278W YNL277W-A	1.08381
													2369	14	123726	128477	4751	up	2	YNL273W YNL272C	0.455954
													2387	14	191349	199490	8141	up	3	YNL242W YNL241C YNL240C	0.667517
													2390	14	202560	206105	3545	up	2	YNL238W YNL237W	0.909691
													2394	14	225163	228858	3695	up	2	YNL224C YNL223W	0.41916
													2407	14	263642	265962	2320	up	2	YNL200C YNL199C	0.94715
													2417	14	289945	296422	6477	up	3	YNL186W YNL185C YNL183C	0.580444
													2423	14	311195	317788	6593	up	2	YNL172W YNL169C	0.668272
													2441	14	366938	371208	4270	up	2	YNL138W YNL137C	0.65395
													2473	14	486491	489859	3368	up	2	YNL074C YNL073W	0.441106
													2490	14	538608	541416	2808	up	2	YNL048W YNL047C	0.836527
													2506	14	603580	612642	9062	up	4	YNL015W YNL014W YNL012W YNL011C	0.655246
													2511	14	628164	634342	6178	up	2	YNR001C YNR002C	0.397227
													2532	14	679196	691433	12237	up	5	YNR030W YNR031C YNR032W YNR033W YNR034W	0.475851
													2537	14	700072	702905	2833	up	2	YNR041C YNR043W	0.493979
													2551	14	755589	779459	23870	up	7	YNR067C YNR068C YNR069C YNR070W YNR071C YNR072W YNR074C	0.926612
													2557	15	24397	32972	8575	up	2	YOL156W YOL155C	0.949187
													2562	15	40982	44681	3699	up	2	YOL152W YOL151W	0.625451
													2584	15	106902	110100	3198	up	3	YOL112W YOL111C YOL110W	0.751816
													2586	15	110882	116266	5384	up	3	YOL108C YOL107W YOL105C	0.490058
													2589	15	128580	135031	6451	up	2	YOL100W YOL098C	0.510731
													2611	15	212710	216470	3760	up	2	YOL061W YOL060C	1.20497
													2616	15	229112	233052	3940	up	2	YOL053W YOL052C-A	0.733565
													2618	15	234869	242323	7454	up	3	YOL051W YOL049W YOL048C	0.942226
													2630	15	268365	271167	2802	up	3	YOL030W YOL029C YOL028C	0.451932
													2638	15	294530	299135	4605	up	2	YOL016C YOL015W	0.749406
													2656	15	381660	389603	7943	up	2	YOR028C YOR030W	0.714974
													2659	15	410747	413358	2611	up	2	YOR043W YOR044W	0.658377
													2677	15	447180	455385	8205	up	4	YOR065W YOR066W YOR067C YOR068C	0.62466
													2686	15	479462	490674	11212	up	6	YOR083W YOR084W YOR085W YOR086C YOR087W YOR089C	0.832405
													2694	15	511622	515055	3433	up	2	YOR099W YOR100C	0.446195
													2698	15	524120	530123	6003	up	2	YOR109W YOR110W	0.631015
													2700	15	532660	538863	6203	up	2	YOR113W YOR114W	0.582642
													2706	15	551179	553786	2607	up	2	YOR120W YOR122C	0.34107
													2713	15	573498	579611	6113	up	3	YOR132W YOR133W YOR134W	0.678751
													2738	15	667199	675248	8049	up	3	YOR178C YOR179C YOR180C	0.651675
													2764	15	750191	756790	6599	up	2	YOR219C YOR220W	0.68738
													2770	15	770438	773879	3441	up	2	YOR230W YOR231W	0.754512
													2789	15	821418	830279	8861	up	4	YOR267C YOR268C YOR269W YOR270C	0.530847
													2802	15	876113	882311	6198	up	4	YOR298W YOR298C-A YOR299W YOR301W	0.524651
													2816	15	930985	943894	12909	up	3	YOR328W YOR329C YOR330C	0.613504
													2832	15	982998	989262	6264	up	2	YOR347C YOR348C	0.768162
													2848	15	1042133	1045687	3554	up	2	YOR375C YOR376W-A	0.740569
													2850	15	1046296	1064050	17754	up	8	YOR377W YOR378W YOR380W YOR381W YOR381W-A YOR382W YOR383C YOR384W	0.729104
													2860	16	47768	51691	3923	up	2	YPL262W YPL260W	0.736467
													2869	16	80106	84829	4723	up	2	YPL248C YPL247C	0.522915
													2877	16	107093	115813	8720	up	2	YPL232W YPL231W	0.742526
													2880	16	124142	134132	9990	up	4	YPL225W YPL224C YPL223C YPL222W	0.823508
													2905	16	212920	217958	5038	up	2	YPL177C YPL176C	0.701239
													2911	16	247647	251746	4099	up	2	YPL160W YPL159C	0.576968
													2915	16	259910	263774	3864	up	2	YPL154C YPL153C	0.664348
													2927	16	297592	300162	2570	up	2	YPL135W YPL134C	0.970506
													2934	16	322639	326345	3706	up	2	YPL119C-A YPL119C	0.729211
													2962	16	446934	456194	9260	up	3	YPL057C YPL056C YPL055C	0.415579
													2982	16	521278	527406	6128	up	2	YPL016W YPL015C	0.525276
													2995	16	566674	576192	9518	up	3	YPR006C YPR007C YPR008W	0.444424
													3007	16	623457	630673	7216	up	3	YPR028W YPR029C YPR030W	0.500675
													3013	16	645416	647989	2573	up	2	YPR036W-A YPR037C	0.703021
													3047	16	753461	761085	7624	up	3	YPR114W YPR115W YPR116W	0.487617
													3062	16	822802	833341	10539	up	6	YPR145W YPR147C YPR148C YPR149W YPR151C YPR152C	0.628728
													3064	16	833898	856986	23088	up	6	YPR153W YPR154W YPR155C YPR156C YPR157W YPR158W	0.794191
													3066	16	857803	863519	5716	up	2	YPR159W YPR160W	0.918641
													3071	16	870765	876072	5307	up	2	YPR164W YPR165W	0.366127
													3080	16	892968	900067	7099	up	3	YPR179C YPR180W YPR181C	0.517017
													3082	16	901081	910373	9292	up	2	YPR184W YPR185W	0.704418
													3086	16	919288	923446	4158	up	3	YPR191W YPR192W YPR193C	0.848457

## Sheet: genes and gene pairs in domains
genes in coacetylated domain with size >=2						gene pairs in domains
co-ΔH3K14ac domain		co-ΔH4ac domain				co-ΔH3K14ac domain					co-ΔH4ac domain
ORF name	status	ORF name	status			ORF1	ORF2	domain id	status		ORF1	ORF2	domain id	status
YAL065C	down	YAL060W	down			YAL065C	YAL064C-A	2	down		YAL060W	YAL059W	5	down
YAL064C-A	down	YAL059W	down			YAL065C	YAL063C	2	down		YBL072C	YBL071W-A	70	down
YAL063C	down	YBL072C	down			YAL064C-A	YAL063C	2	down		YBL072C	YBL069W	70	down
YAL059W	down	YBL071W-A	down			YAL059W	YAL058W	5	down		YBL072C	YBL068W	70	down
YAL058W	down	YBL069W	down			YAL020C	YAL019W	25	down		YBL071W-A	YBL069W	70	down
YAL020C	down	YBL068W	down			YAL020C	YAL018C	25	down		YBL071W-A	YBL068W	70	down
YAL019W	down	YBL041W	down			YAL019W	YAL018C	25	down		YBL069W	YBL068W	70	down
YAL018C	down	YBL040C	down			YBL082C	YBL081W	67	down		YBL041W	YBL040C	84	down
YBL082C	down	YBL039W-B	down			YBL072C	YBL071W-A	76	down		YBL041W	YBL039W-B	84	down
YBL081W	down	YBL028C	down			YBL072C	YBL069W	76	down		YBL040C	YBL039W-B	84	down
YBL072C	down	YBL027W	down			YBL071W-A	YBL069W	76	down		YBL028C	YBL027W	94	down
YBL071W-A	down	YBL026W	down			YBL028C	YBL027W	104	down		YBL028C	YBL026W	94	down
YBL069W	down	YBL025W	down			YBL021C	YBL020W	106	down		YBL028C	YBL025W	94	down
YBL028C	down	YBL002W	down			YBL009W	YBL008W	111	down		YBL027W	YBL026W	94	down
YBL027W	down	YBL001C	down			YBR020W	YBR021W	132	down		YBL027W	YBL025W	94	down
YBL021C	down	YBR010W	down			YBR029C	YBR030W	140	down		YBL026W	YBL025W	94	down
YBL020W	down	YBR011C	down			YBR048W	YBR049C	154	down		YBL002W	YBL001C	109	down
YBL009W	down	YBR029C	down			YBR084W	YBR084C-A	178	down		YBR010W	YBR011C	117	down
YBL008W	down	YBR030W	down			YBR121C	YBR122C	205	down		YBR029C	YBR030W	129	down
YBR020W	down	YBR048W	down			YBR154C	YBR155W	228	down		YBR048W	YBR049C	139	down
YBR021W	down	YBR049C	down			YBR180W	YBR181C	247	down		YBR061C	YBR062C	153	down
YBR029C	down	YBR061C	down			YBR188C	YBR189W	251	down		YBR087W	YBR088C	174	down
YBR030W	down	YBR062C	down			YBR188C	YBR191W	251	down		YBR087W	YBR089C-A	174	down
YBR048W	down	YBR087W	down			YBR189W	YBR191W	251	down		YBR087W	YBR090C	174	down
YBR049C	down	YBR088C	down			YBR247C	YBR248C	283	down		YBR087W	YBR091C	174	down
YBR084W	down	YBR089C-A	down			YBR247C	YBR249C	283	down		YBR087W	YBR092C	174	down
YBR084C-A	down	YBR090C	down			YBR247C	YBR250W	283	down		YBR087W	YBR093C	174	down
YBR121C	down	YBR091C	down			YBR247C	YBR251W	283	down		YBR088C	YBR089C-A	174	down
YBR122C	down	YBR092C	down			YBR247C	YBR252W	283	down		YBR088C	YBR090C	174	down
YBR154C	down	YBR093C	down			YBR248C	YBR249C	283	down		YBR088C	YBR091C	174	down
YBR155W	down	YBR103W	down			YBR248C	YBR250W	283	down		YBR088C	YBR092C	174	down
YBR180W	down	YBR104W	down			YBR248C	YBR251W	283	down		YBR088C	YBR093C	174	down
YBR181C	down	YBR151W	down			YBR248C	YBR252W	283	down		YBR089C-A	YBR090C	174	down
YBR188C	down	YBR152W	down			YBR249C	YBR250W	283	down		YBR089C-A	YBR091C	174	down
YBR189W	down	YBR153W	down			YBR249C	YBR251W	283	down		YBR089C-A	YBR092C	174	down
YBR191W	down	YBR154C	down			YBR249C	YBR252W	283	down		YBR089C-A	YBR093C	174	down
YBR247C	down	YBR155W	down			YBR250W	YBR251W	283	down		YBR090C	YBR091C	174	down
YBR248C	down	YBR173C	down			YBR250W	YBR252W	283	down		YBR090C	YBR092C	174	down
YBR249C	down	YBR175W	down			YBR251W	YBR252W	283	down		YBR090C	YBR093C	174	down
YBR250W	down	YBR176W	down			YBR257W	YBR258C	286	down		YBR091C	YBR092C	174	down
YBR251W	down	YBR180W	down			YBR261C	YBR262C	288	down		YBR091C	YBR093C	174	down
YBR252W	down	YBR181C	down			YBR261C	YBR263W	288	down		YBR092C	YBR093C	174	down
YBR257W	down	YBR188C	down			YBR261C	YBR264C	288	down		YBR103W	YBR104W	176	down
YBR258C	down	YBR189W	down			YBR261C	YBR265W	288	down		YBR151W	YBR152W	201	down
YBR261C	down	YBR191W	down			YBR261C	YBR267W	288	down		YBR151W	YBR153W	201	down
YBR262C	down	YBR233W	down			YBR262C	YBR263W	288	down		YBR151W	YBR154C	201	down
YBR263W	down	YBR233W-A	down			YBR262C	YBR264C	288	down		YBR151W	YBR155W	201	down
YBR264C	down	YBR248C	down			YBR262C	YBR265W	288	down		YBR152W	YBR153W	201	down
YBR265W	down	YBR249C	down			YBR262C	YBR267W	288	down		YBR152W	YBR154C	201	down
YBR267W	down	YBR250W	down			YBR263W	YBR264C	288	down		YBR152W	YBR155W	201	down
YBR298C	down	YBR251W	down			YBR263W	YBR265W	288	down		YBR153W	YBR154C	201	down
YBR299W	down	YBR252W	down			YBR263W	YBR267W	288	down		YBR153W	YBR155W	201	down
YCL061C	down	YBR253W	down			YBR264C	YBR265W	288	down		YBR154C	YBR155W	201	down
YCL059C	down	YBR254C	down			YBR264C	YBR267W	288	down		YBR173C	YBR175W	216	down
YCL058C	down	YBR257W	down			YBR265W	YBR267W	288	down		YBR173C	YBR176W	216	down
YCL037C	down	YBR258C	down			YBR298C	YBR299W	306	down		YBR175W	YBR176W	216	down
YCL036W	down	YBR261C	down			YCL061C	YCL059C	308	down		YBR180W	YBR181C	218	down
YCL029C	down	YBR262C	down			YCL061C	YCL058C	308	down		YBR188C	YBR189W	224	down
YCL028W	down	YCL059C	down			YCL059C	YCL058C	308	down		YBR188C	YBR191W	224	down
YCL027W	down	YCL058C	down			YCL037C	YCL036W	321	down		YBR189W	YBR191W	224	down
YCL026C-B	down	YCR043C	down			YCL029C	YCL028W	325	down		YBR233W	YBR233W-A	245	down
YCR034W	down	YCR044C	down			YCL029C	YCL027W	325	down		YBR248C	YBR249C	254	down
YCR035C	down	YCR059C	down			YCL029C	YCL026C-B	325	down		YBR248C	YBR250W	254	down
YCR048W	down	YCR060W	down			YCL028W	YCL027W	325	down		YBR248C	YBR251W	254	down
YCR051W	down	YCR071C	down			YCL028W	YCL026C-B	325	down		YBR248C	YBR252W	254	down
YCR052W	down	YCR072C	down			YCL027W	YCL026C-B	325	down		YBR248C	YBR253W	254	down
YCR071C	down	YCR082W	down			YCR034W	YCR035C	365	down		YBR248C	YBR254C	254	down
YCR072C	down	YCR083W	down			YCR048W	YCR051W	367	down		YBR249C	YBR250W	254	down
YCR086W	down	YCR086W	down			YCR048W	YCR052W	367	down		YBR249C	YBR251W	254	down
YCR087C-A	down	YCR087C-A	down			YCR051W	YCR052W	367	down		YBR249C	YBR252W	254	down
YCR088W	down	YDL213C	down			YCR071C	YCR072C	377	down		YBR249C	YBR253W	254	down
YDL229W	down	YDL212W	down			YCR086W	YCR087C-A	383	down		YBR249C	YBR254C	254	down
YDL227C	down	YDL211C	down			YCR086W	YCR088W	383	down		YBR250W	YBR251W	254	down
YDL213C	down	YDL202W	down			YCR087C-A	YCR088W	383	down		YBR250W	YBR252W	254	down
YDL212W	down	YDL201W	down			YDL229W	YDL227C	405	down		YBR250W	YBR253W	254	down
YDL114W	down	YDL200C	down			YDL213C	YDL212W	417	down		YBR250W	YBR254C	254	down
YDL113C	down	YDL167C	down			YDL114W	YDL113C	472	down		YBR251W	YBR252W	254	down
YDL112W	down	YDL166C	down			YDL114W	YDL112W	472	down		YBR251W	YBR253W	254	down
YDL111C	down	YDL121C	down			YDL114W	YDL111C	472	down		YBR251W	YBR254C	254	down
YDL083C	down	YDL120W	down			YDL113C	YDL112W	472	down		YBR252W	YBR253W	254	down
YDL082W	down	YDL119C	down			YDL113C	YDL111C	472	down		YBR252W	YBR254C	254	down
YDL081C	down	YDL105W	down			YDL112W	YDL111C	472	down		YBR253W	YBR254C	254	down
YDL060W	down	YDL104C	down			YDL083C	YDL082W	484	down		YBR257W	YBR258C	256	down
YDL059C	down	YDL103C	down			YDL083C	YDL081C	484	down		YBR261C	YBR262C	258	down
YDL043C	down	YDL084W	down			YDL082W	YDL081C	484	down		YCL059C	YCL058C	278	down
YDL042C	down	YDL083C	down			YDL060W	YDL059C	496	down		YCR043C	YCR044C	320	down
YDL033C	down	YDL082W	down			YDL043C	YDL042C	506	down		YCR059C	YCR060W	326	down
YDL031W	down	YDL081C	down			YDL033C	YDL031W	510	down		YCR071C	YCR072C	333	down
YDL017W	down	YDL080C	down			YDL017W	YDL015C	517	down		YCR082W	YCR083W	336	down
YDL015C	down	YDL069C	down			YDL017W	YDL014W	517	down		YCR086W	YCR087C-A	338	down
YDL014W	down	YDL067C	down			YDL015C	YDL014W	517	down		YDL213C	YDL212W	360	down
YDR020C	down	YDL051W	down			YDR020C	YDR021W	535	down		YDL213C	YDL211C	360	down
YDR021W	down	YDL049C	down			YDR097C	YDR098C	581	down		YDL212W	YDL211C	360	down
YDR097C	down	YDL043C	down			YDR109C	YDR110W	588	down		YDL202W	YDL201W	364	down
YDR098C	down	YDL042C	down			YDR120C	YDR121W	593	down		YDL202W	YDL200C	364	down
YDR109C	down	YDL040C	down			YDR191W	YDR192C	637	down		YDL201W	YDL200C	364	down
YDR110W	down	YDL039C	down			YDR299W	YDR300C	687	down		YDL167C	YDL166C	383	down
YDR120C	down	YDR012W	down			YDR446W	YDR447C	766	down		YDL121C	YDL120W	412	down
YDR121W	down	YDR013W	down			YDR446W	YDR448W	766	down		YDL121C	YDL119C	412	down
YDR191W	down	YDR020C	down			YDR446W	YDR449C	766	down		YDL120W	YDL119C	412	down
YDR192C	down	YDR021W	down			YDR446W	YDR450W	766	down		YDL105W	YDL104C	417	down
YDR299W	down	YDR022C	down			YDR447C	YDR448W	766	down		YDL105W	YDL103C	417	down
YDR300C	down	YDR023W	down			YDR447C	YDR449C	766	down		YDL104C	YDL103C	417	down
YDR446W	down	YDR025W	down			YDR447C	YDR450W	766	down		YDL084W	YDL083C	422	down
YDR447C	down	YDR066C	down			YDR448W	YDR449C	766	down		YDL084W	YDL082W	422	down
YDR448W	down	YDR067C	down			YDR448W	YDR450W	766	down		YDL084W	YDL081C	422	down
YDR449C	down	YDR074W	down			YDR449C	YDR450W	766	down		YDL084W	YDL080C	422	down
YDR450W	down	YDR075W	down			YDR464W	YDR465C	773	down		YDL083C	YDL082W	422	down
YDR464W	down	YDR079W	down			YDR471W	YDR472W	775	down		YDL083C	YDL081C	422	down
YDR465C	down	YDR079C-A	down			YDR522C	YDR523C	806	down		YDL083C	YDL080C	422	down
YDR471W	down	YDR082W	down			YER002W	YER003C	880	down		YDL082W	YDL081C	422	down
YDR472W	down	YDR083W	down			YER006W	YER007W	882	down		YDL082W	YDL080C	422	down
YDR522C	down	YDR084C	down			YER006W	YER007C-A	882	down		YDL081C	YDL080C	422	down
YDR523C	down	YDR086C	down			YER007W	YER007C-A	882	down		YDL069C	YDL067C	430	down
YER002W	down	YDR087C	down			YER024W	YER025W	896	down		YDL051W	YDL049C	442	down
YER003C	down	YDR139C	down			YER024W	YER026C	896	down		YDL043C	YDL042C	444	down
YER006W	down	YDR140W	down			YER025W	YER026C	896	down		YDL043C	YDL040C	444	down
YER007W	down	YDR167W	down			YER039C	YER039C-A	905	down		YDL043C	YDL039C	444	down
YER007C-A	down	YDR168W	down			YER042W	YER043C	907	down		YDL042C	YDL040C	444	down
YER024W	down	YDR183W	down			YER073W	YER074W	933	down		YDL042C	YDL039C	444	down
YER025W	down	YDR184C	down			YER075C	YER076C	935	down		YDL040C	YDL039C	444	down
YER026C	down	YDR185C	down			YER075C	YER077C	935	down		YDR012W	YDR013W	468	down
YER039C	down	YDR224C	down			YER076C	YER077C	935	down		YDR020C	YDR021W	473	down
YER039C-A	down	YDR226W	down			YER083C	YER085C	938	down		YDR020C	YDR022C	473	down
YER042W	down	YDR267C	down			YER105C	YER106W	953	down		YDR020C	YDR023W	473	down
YER043C	down	YDR268W	down			YER105C	YER107C	953	down		YDR020C	YDR025W	473	down
YER073W	down	YDR279W	down			YER106W	YER107C	953	down		YDR021W	YDR022C	473	down
YER074W	down	YDR280W	down			YER110C	YER111C	955	down		YDR021W	YDR023W	473	down
YER075C	down	YDR281C	down			YER117W	YER118C	957	down		YDR021W	YDR025W	473	down
YER076C	down	YDR304C	down			YFL034C-B	YFL034C-A	1026	down		YDR022C	YDR023W	473	down
YER077C	down	YDR305C	down			YFL034C-B	YFL034W	1026	down		YDR022C	YDR025W	473	down
YER083C	down	YDR320C-A	down			YFL034C-A	YFL034W	1026	down		YDR023W	YDR025W	473	down
YER085C	down	YDR321W	down			YFL002C	YFL001W	1056	down		YDR066C	YDR067C	506	down
YER105C	down	YDR336W	down			YFL002C	YFR001W	1056	down		YDR074W	YDR075W	509	down
YER106W	down	YDR337W	down			YFL002C	YFR002W	1056	down		YDR079W	YDR079C-A	511	down
YER107C	down	YDR354W	down			YFL001W	YFR001W	1056	down		YDR082W	YDR083W	514	down
YER110C	down	YDR356W	down			YFL001W	YFR002W	1056	down		YDR082W	YDR084C	514	down
YER111C	down	YDR357C	down			YFR001W	YFR002W	1056	down		YDR083W	YDR084C	514	down
YER117W	down	YDR382W	down			YFR031C-A	YFR032C	1077	down		YDR086C	YDR087C	516	down
YER118C	down	YDR383C	down			YFR031C-A	YFR032C-A	1077	down		YDR139C	YDR140W	547	down
YFL034C-B	down	YDR398W	down			YFR031C-A	YFR032C-B	1077	down		YDR167W	YDR168W	562	down
YFL034C-A	down	YDR399W	down			YFR032C	YFR032C-A	1077	down		YDR183W	YDR184C	571	down
YFL034W	down	YDR400W	down			YFR032C	YFR032C-B	1077	down		YDR183W	YDR185C	571	down
YFL002C	down	YDR412W	down			YFR032C-A	YFR032C-B	1077	down		YDR184C	YDR185C	571	down
YFL001W	down	YDR414C	down			YFR035C	YFR036W	1079	down		YDR224C	YDR226W	592	down
YFR001W	down	YDR415C	down			YFR035C	YFR037C	1079	down		YDR267C	YDR268W	609	down
YFR002W	down	YDR440W	down			YFR035C	YFR038W	1079	down		YDR279W	YDR280W	611	down
YFR031C-A	down	YDR441C	down			YFR036W	YFR037C	1079	down		YDR279W	YDR281C	611	down
YFR032C	down	YDR446W	down			YFR036W	YFR038W	1079	down		YDR280W	YDR281C	611	down
YFR032C-A	down	YDR447C	down			YFR037C	YFR038W	1079	down		YDR304C	YDR305C	621	down
YFR032C-B	down	YDR449C	down			YGL236C	YGL235W	1110	down		YDR320C-A	YDR321W	633	down
YFR035C	down	YDR450W	down			YGL212W	YGL211W	1132	down		YDR336W	YDR337W	639	down
YFR036W	down	YDR460W	down			YGL212W	YGL210W	1132	down		YDR354W	YDR356W	654	down
YFR037C	down	YDR461W	down			YGL212W	YGL209W	1132	down		YDR354W	YDR357C	654	down
YFR038W	down	YDR462W	down			YGL211W	YGL210W	1132	down		YDR356W	YDR357C	654	down
YGL236C	down	YDR468C	down			YGL211W	YGL209W	1132	down		YDR382W	YDR383C	669	down
YGL235W	down	YDR469W	down			YGL210W	YGL209W	1132	down		YDR398W	YDR399W	678	down
YGL212W	down	YDR471W	down			YGL169W	YGL168W	1167	down		YDR398W	YDR400W	678	down
YGL211W	down	YDR472W	down			YGL148W	YGL147C	1177	down		YDR399W	YDR400W	678	down
YGL210W	down	YDR486C	down			YGL120C	YGL119W	1194	down		YDR412W	YDR414C	685	down
YGL209W	down	YDR487C	down			YGL103W	YGL101W	1201	down		YDR412W	YDR415C	685	down
YGL169W	down	YDR500C	down			YGL103W	YGL100W	1201	down		YDR414C	YDR415C	685	down
YGL168W	down	YDR501W	down			YGL103W	YGL099W	1201	down		YDR440W	YDR441C	701	down
YGL148W	down	YDR502C	down			YGL101W	YGL100W	1201	down		YDR446W	YDR447C	703	down
YGL147C	down	YDR503C	down			YGL101W	YGL099W	1201	down		YDR449C	YDR450W	705	down
YGL120C	down	YEL021W	down			YGL100W	YGL099W	1201	down		YDR460W	YDR461W	716	down
YGL119W	down	YEL020W-A	down			YGL078C	YGL077C	1219	down		YDR460W	YDR462W	716	down
YGL103W	down	YER056C-A	down			YGL078C	YGL076C	1219	down		YDR461W	YDR462W	716	down
YGL101W	down	YER057C	down			YGL077C	YGL076C	1219	down		YDR468C	YDR469W	722	down
YGL100W	down	YER058W	down			YGL035C	YGL033W	1239	down		YDR471W	YDR472W	724	down
YGL099W	down	YER074W	down			YGL035C	YGL032C	1239	down		YDR486C	YDR487C	730	down
YGL078C	down	YER074W-A	down			YGL035C	YGL031C	1239	down		YDR500C	YDR501W	738	down
YGL077C	down	YER116C	down			YGL035C	YGL030W	1239	down		YDR500C	YDR502C	738	down
YGL076C	down	YER117W	down			YGL035C	YGL029W	1239	down		YDR500C	YDR503C	738	down
YGL035C	down	YER118C	down			YGL033W	YGL032C	1239	down		YDR501W	YDR502C	738	down
YGL033W	down	YER126C	down			YGL033W	YGL031C	1239	down		YDR501W	YDR503C	738	down
YGL032C	down	YER127W	down			YGL033W	YGL030W	1239	down		YDR502C	YDR503C	738	down
YGL031C	down	YER128W	down			YGL033W	YGL029W	1239	down		YEL021W	YEL020W-A	787	down
YGL030W	down	YER130C	down			YGL032C	YGL031C	1239	down		YER056C-A	YER057C	829	down
YGL029W	down	YER131W	down			YGL032C	YGL030W	1239	down		YER056C-A	YER058W	829	down
YGR030C	down	YFL046W	down			YGL032C	YGL029W	1239	down		YER057C	YER058W	829	down
YGR031W	down	YFL045C	down			YGL031C	YGL030W	1239	down		YER074W	YER074W-A	840	down
YGR062C	down	YFL044C	down			YGL031C	YGL029W	1239	down		YER116C	YER117W	858	down
YGR063C	down	YFL034C-B	down			YGL030W	YGL029W	1239	down		YER116C	YER118C	858	down
YGR072W	down	YFL034C-A	down			YGR030C	YGR031W	1270	down		YER117W	YER118C	858	down
YGR074W	down	YFL028C	down			YGR062C	YGR063C	1287	down		YER126C	YER127W	864	down
YGR078C	down	YFL027C	down			YGR072W	YGR074W	1295	down		YER126C	YER128W	864	down
YGR079W	down	YFL001W	down			YGR078C	YGR079W	1299	down		YER127W	YER128W	864	down
YGR080W	down	YFR001W	down			YGR078C	YGR080W	1299	down		YER130C	YER131W	867	down
YGR081C	down	YFR032C-A	down			YGR078C	YGR081C	1299	down		YFL046W	YFL045C	907	down
YGR082W	down	YFR032C-B	down			YGR078C	YGR082W	1299	down		YFL046W	YFL044C	907	down
YGR083C	down	YFR055W	down			YGR078C	YGR083C	1299	down		YFL045C	YFL044C	907	down
YGR084C	down	YFR057W	down			YGR078C	YGR084C	1299	down		YFL034C-B	YFL034C-A	909	down
YGR158C	down	YGL254W	down			YGR079W	YGR080W	1299	down		YFL028C	YFL027C	911	down
YGR159C	down	YGL253W	down			YGR079W	YGR081C	1299	down		YFL001W	YFR001W	924	down
YGR214W	down	YGL244W	down			YGR079W	YGR082W	1299	down		YFR032C-A	YFR032C-B	944	down
YGR215W	down	YGL243W	down			YGR079W	YGR083C	1299	down		YFR055W	YFR057W	953	down
YGR216C	down	YGL242C	down			YGR079W	YGR084C	1299	down		YGL254W	YGL253W	958	down
YGR234W	down	YGL232W	down			YGR080W	YGR081C	1299	down		YGL244W	YGL243W	964	down
YGR235C	down	YGL231C	down			YGR080W	YGR082W	1299	down		YGL244W	YGL242C	964	down
YGR279C	down	YGL226C-A	down			YGR080W	YGR083C	1299	down		YGL243W	YGL242C	964	down
YGR280C	down	YGL226W	down			YGR080W	YGR084C	1299	down		YGL232W	YGL231C	969	down
YHL039W	down	YGL189C	down			YGR081C	YGR082W	1299	down		YGL226C-A	YGL226W	971	down
YHL038C	down	YGL187C	down			YGR081C	YGR083C	1299	down		YGL189C	YGL187C	991	down
YHL012W	down	YGL148W	down			YGR081C	YGR084C	1299	down		YGL148W	YGL147C	1004	down
YHL011C	down	YGL147C	down			YGR082W	YGR083C	1299	down		YGL148W	YGL146C	1004	down
YHL010C	down	YGL146C	down			YGR082W	YGR084C	1299	down		YGL147C	YGL146C	1004	down
YHR021C	down	YGL103W	down			YGR083C	YGR084C	1299	down		YGL103W	YGL101W	1031	down
YHR021W-A	down	YGL101W	down			YGR158C	YGR159C	1353	down		YGL103W	YGL100W	1031	down
YHR032W	down	YGL100W	down			YGR214W	YGR215W	1400	down		YGL101W	YGL100W	1031	down
YHR033W	down	YGL070C	down			YGR214W	YGR216C	1400	down		YGL070C	YGL068W	1049	down
YHR034C	down	YGL068W	down			YGR215W	YGR216C	1400	down		YGL070C	YGL067W	1049	down
YHR039C	down	YGL067W	down			YGR234W	YGR235C	1414	down		YGL068W	YGL067W	1049	down
YHR039C-A	down	YGL043W	down			YGR279C	YGR280C	1445	down		YGL043W	YGL041C-B	1058	down
YHR040W	down	YGL041C-B	down			YHL039W	YHL038C	1464	down		YGL032C	YGL031C	1065	down
YHR064C	down	YGL032C	down			YHL012W	YHL011C	1488	down		YGL032C	YGL030W	1065	down
YHR065C	down	YGL031C	down			YHL012W	YHL010C	1488	down		YGL032C	YGL029W	1065	down
YHR072W	down	YGL030W	down			YHL011C	YHL010C	1488	down		YGL031C	YGL030W	1065	down
YHR072W-A	down	YGL029W	down			YHR021C	YHR021W-A	1512	down		YGL031C	YGL029W	1065	down
YHR088W	down	YGR024C	down			YHR032W	YHR033W	1519	down		YGL030W	YGL029W	1065	down
YHR089C	down	YGR026W	down			YHR032W	YHR034C	1519	down		YGR024C	YGR026W	1086	down
YHR090C	down	YGR027C	down			YHR033W	YHR034C	1519	down		YGR024C	YGR027C	1086	down
YHR108W	down	YGR033C	down			YHR039C	YHR039C-A	1521	down		YGR026W	YGR027C	1086	down
YHR109W	down	YGR034W	down			YHR039C	YHR040W	1521	down		YGR033C	YGR034W	1092	down
YHR119W	down	YGR035C	down			YHR039C-A	YHR040W	1521	down		YGR033C	YGR035C	1092	down
YHR120W	down	YGR057C	down			YHR064C	YHR065C	1536	down		YGR034W	YGR035C	1092	down
YHR126C	down	YGR058W	down			YHR072W	YHR072W-A	1542	down		YGR057C	YGR058W	1104	down
YHR127W	down	YGR062C	down			YHR088W	YHR089C	1557	down		YGR062C	YGR063C	1108	down
YHR128W	down	YGR063C	down			YHR088W	YHR090C	1557	down		YGR072W	YGR074W	1112	down
YHR129C	down	YGR072W	down			YHR089C	YHR090C	1557	down		YGR072W	YGR075C	1112	down
YHR141C	down	YGR074W	down			YHR108W	YHR109W	1571	down		YGR072W	YGR076C	1112	down
YHR142W	down	YGR075C	down			YHR119W	YHR120W	1576	down		YGR074W	YGR075C	1112	down
YHR143W	down	YGR076C	down			YHR126C	YHR127W	1578	down		YGR074W	YGR076C	1112	down
YHR143W-A	down	YGR078C	down			YHR126C	YHR128W	1578	down		YGR075C	YGR076C	1112	down
YHR144C	down	YGR079W	down			YHR126C	YHR129C	1578	down		YGR078C	YGR079W	1114	down
YHR148W	down	YGR081C	down			YHR127W	YHR128W	1578	down		YGR081C	YGR082W	1116	down
YHR149C	down	YGR082W	down			YHR127W	YHR129C	1578	down		YGR081C	YGR083C	1116	down
YHR150W	down	YGR083C	down			YHR128W	YHR129C	1578	down		YGR081C	YGR084C	1116	down
YHR151C	down	YGR084C	down			YHR141C	YHR142W	1587	down		YGR082W	YGR083C	1116	down
YHR152W	down	YGR105W	down			YHR141C	YHR143W	1587	down		YGR082W	YGR084C	1116	down
YHR153C	down	YGR106C	down			YHR141C	YHR143W-A	1587	down		YGR083C	YGR084C	1116	down
YHR168W	down	YGR135W	down			YHR141C	YHR144C	1587	down		YGR105W	YGR106C	1127	down
YHR169W	down	YGR136W	down			YHR142W	YHR143W	1587	down		YGR135W	YGR136W	1142	down
YHR170W	down	YGR146C	down			YHR142W	YHR143W-A	1587	down		YGR146C	YGR146C-A	1149	down
YHR187W	down	YGR146C-A	down			YHR142W	YHR144C	1587	down		YGR146C	YGR147C	1149	down
YHR188C	down	YGR147C	down			YHR143W	YHR143W-A	1587	down		YGR146C	YGR148C	1149	down
YHR203C	down	YGR148C	down			YHR143W	YHR144C	1587	down		YGR146C-A	YGR147C	1149	down
YHR204W	down	YGR152C	down			YHR143W-A	YHR144C	1587	down		YGR146C-A	YGR148C	1149	down
YHR205W	down	YGR153W	down			YHR148W	YHR149C	1589	down		YGR147C	YGR148C	1149	down
YIL159W	down	YGR158C	down			YHR148W	YHR150W	1589	down		YGR152C	YGR153W	1151	down
YIL158W	down	YGR159C	down			YHR148W	YHR151C	1589	down		YGR158C	YGR159C	1155	down
YIL143C	down	YGR168C	down			YHR148W	YHR152W	1589	down		YGR168C	YGR169C	1159	down
YIL142W	down	YGR169C	down			YHR148W	YHR153C	1589	down		YGR168C	YGR169C-A	1159	down
YIL134C-A	down	YGR169C-A	down			YHR149C	YHR150W	1589	down		YGR169C	YGR169C-A	1159	down
YIL134W	down	YGR214W	down			YHR149C	YHR151C	1589	down		YGR214W	YGR215W	1194	down
YIL133C	down	YGR215W	down			YHR149C	YHR152W	1589	down		YGR271C-A	YGR272C	1227	down
YIL132C	down	YGR271C-A	down			YHR149C	YHR153C	1589	down		YGR271C-A	YGR273C	1227	down
YIL131C	down	YGR272C	down			YHR150W	YHR151C	1589	down		YGR272C	YGR273C	1227	down
YIL130W	down	YGR273C	down			YHR150W	YHR152W	1589	down		YHL015W	YHL014C	1256	down
YIL094C	down	YHL015W	down			YHR150W	YHR153C	1589	down		YHL015W	YHL013C	1256	down
YIL093C	down	YHL014C	down			YHR151C	YHR152W	1589	down		YHL014C	YHL013C	1256	down
YIL092W	down	YHL013C	down			YHR151C	YHR153C	1589	down		YHL002W	YHL001W	1262	down
YIL091C	down	YHL002W	down			YHR152W	YHR153C	1589	down		YHL002W	YHR001W	1262	down
YIL079C	down	YHL001W	down			YHR168W	YHR169W	1603	down		YHL001W	YHR001W	1262	down
YIL078W	down	YHR001W	down			YHR168W	YHR170W	1603	down		YHR021C	YHR021W-A	1277	down
YIL053W	down	YHR021C	down			YHR169W	YHR170W	1603	down		YHR021C	YHR022C	1277	down
YIL052C	down	YHR021W-A	down			YHR187W	YHR188C	1621	down		YHR021C	YHR022C-A	1277	down
YIL021W	down	YHR022C	down			YHR203C	YHR204W	1630	down		YHR021W-A	YHR022C	1277	down
YIL020C	down	YHR022C-A	down			YHR203C	YHR205W	1630	down		YHR021W-A	YHR022C-A	1277	down
YIL019W	down	YHR050W-A	down			YHR204W	YHR205W	1630	down		YHR022C	YHR022C-A	1277	down
YIL018W	down	YHR051W	down			YIL159W	YIL158W	1642	down		YHR050W-A	YHR051W	1296	down
YIL009W	down	YHR059W	down			YIL143C	YIL142W	1656	down		YHR059W	YHR060W	1298	down
YIL008W	down	YHR060W	down			YIL134C-A	YIL134W	1658	down		YHR059W	YHR061C	1298	down
YIR026C	down	YHR061C	down			YIL134C-A	YIL133C	1658	down		YHR059W	YHR062C	1298	down
YIR027C	down	YHR062C	down			YIL134C-A	YIL132C	1658	down		YHR059W	YHR063C	1298	down
YIR028W	down	YHR063C	down			YIL134C-A	YIL131C	1658	down		YHR060W	YHR061C	1298	down
YJL198W	down	YHR065C	down			YIL134C-A	YIL130W	1658	down		YHR060W	YHR062C	1298	down
YJL197W	down	YHR066W	down			YIL134W	YIL133C	1658	down		YHR060W	YHR063C	1298	down
YJL191W	down	YHR067W	down			YIL134W	YIL132C	1658	down		YHR061C	YHR062C	1298	down
YJL190C	down	YHR086W-A	down			YIL134W	YIL131C	1658	down		YHR061C	YHR063C	1298	down
YJL189W	down	YHR087W	down			YIL134W	YIL130W	1658	down		YHR062C	YHR063C	1298	down
YJL187C	down	YHR088W	down			YIL133C	YIL132C	1658	down		YHR065C	YHR066W	1300	down
YJL186W	down	YHR089C	down			YIL133C	YIL131C	1658	down		YHR065C	YHR067W	1300	down
YJL185C	down	YHR100C	down			YIL133C	YIL130W	1658	down		YHR066W	YHR067W	1300	down
YJL184W	down	YHR101C	down			YIL132C	YIL131C	1658	down		YHR086W-A	YHR087W	1316	down
YJL183W	down	YHR120W	down			YIL132C	YIL130W	1658	down		YHR086W-A	YHR088W	1316	down
YJL181W	down	YHR121W	down			YIL131C	YIL130W	1658	down		YHR086W-A	YHR089C	1316	down
YJL122W	down	YHR122W	down			YIL094C	YIL093C	1691	down		YHR087W	YHR088W	1316	down
YJL121C	down	YHR127W	down			YIL094C	YIL092W	1691	down		YHR087W	YHR089C	1316	down
YJL118W	down	YHR128W	down			YIL094C	YIL091C	1691	down		YHR088W	YHR089C	1316	down
YJL051W	down	YHR129C	down			YIL093C	YIL092W	1691	down		YHR100C	YHR101C	1323	down
YJL050W	down	YHR141C	down			YIL093C	YIL091C	1691	down		YHR120W	YHR121W	1335	down
YJL049W	down	YHR142W	down			YIL092W	YIL091C	1691	down		YHR120W	YHR122W	1335	down
YJR002W	down	YHR143W	down			YIL079C	YIL078W	1698	down		YHR121W	YHR122W	1335	down
YJR003C	down	YHR143W-A	down			YIL053W	YIL052C	1720	down		YHR127W	YHR128W	1337	down
YJR063W	down	YHR144C	down			YIL021W	YIL020C	1733	down		YHR127W	YHR129C	1337	down
YJR064W	down	YHR147C	down			YIL021W	YIL019W	1733	down		YHR128W	YHR129C	1337	down
YJR067C	down	YHR148W	down			YIL021W	YIL018W	1733	down		YHR141C	YHR142W	1340	down
YJR068W	down	YHR152W	down			YIL020C	YIL019W	1733	down		YHR141C	YHR143W	1340	down
YJR069C	down	YHR153C	down			YIL020C	YIL018W	1733	down		YHR141C	YHR143W-A	1340	down
YJR070C	down	YHR167W	down			YIL019W	YIL018W	1733	down		YHR141C	YHR144C	1340	down
YJR072C	down	YHR168W	down			YIL009W	YIL008W	1740	down		YHR142W	YHR143W	1340	down
YJR074W	down	YHR169W	down			YIR026C	YIR027C	1753	down		YHR142W	YHR143W-A	1340	down
YJR075W	down	YIL139C	down			YIR026C	YIR028W	1753	down		YHR142W	YHR144C	1340	down
YJR123W	down	YIL138C	down			YIR027C	YIR028W	1753	down		YHR143W	YHR143W-A	1340	down
YJR124C	down	YIL134C-A	down			YJL198W	YJL197W	1779	down		YHR143W	YHR144C	1340	down
YJR143C	down	YIL134W	down			YJL191W	YJL190C	1783	down		YHR143W-A	YHR144C	1340	down
YJR144W	down	YIL133C	down			YJL191W	YJL189W	1783	down		YHR147C	YHR148W	1342	down
YJR145C	down	YIL132C	down			YJL191W	YJL187C	1783	down		YHR152W	YHR153C	1346	down
YKL216W	down	YIL131C	down			YJL191W	YJL186W	1783	down		YHR167W	YHR168W	1352	down
YKL215C	down	YIL084C	down			YJL191W	YJL185C	1783	down		YHR167W	YHR169W	1352	down
YKL181W	down	YIL083C	down			YJL191W	YJL184W	1783	down		YHR168W	YHR169W	1352	down
YKL180W	down	YIL079C	down			YJL191W	YJL183W	1783	down		YIL139C	YIL138C	1397	down
YKL179C	down	YIL071C	down			YJL191W	YJL181W	1783	down		YIL134C-A	YIL134W	1402	down
YKL178C	down	YIL070C	down			YJL190C	YJL189W	1783	down		YIL134C-A	YIL133C	1402	down
YKL176C	down	YIL069C	down			YJL190C	YJL187C	1783	down		YIL134C-A	YIL132C	1402	down
YKL156W	down	YIL068C	down			YJL190C	YJL186W	1783	down		YIL134C-A	YIL131C	1402	down
YKL155C	down	YIL053W	down			YJL190C	YJL185C	1783	down		YIL134W	YIL133C	1402	down
YKL154W	down	YIL052C	down			YJL190C	YJL184W	1783	down		YIL134W	YIL132C	1402	down
YKL145W	down	YIL051C	down			YJL190C	YJL183W	1783	down		YIL134W	YIL131C	1402	down
YKL144C	down	YIL045W	down			YJL190C	YJL181W	1783	down		YIL133C	YIL132C	1402	down
YKL143W	down	YIL044C	down			YJL189W	YJL187C	1783	down		YIL133C	YIL131C	1402	down
YKL099C	down	YIL043C	down			YJL189W	YJL186W	1783	down		YIL132C	YIL131C	1402	down
YKL098W	down	YIL020C	down			YJL189W	YJL185C	1783	down		YIL084C	YIL083C	1435	down
YKR024C	down	YIL019W	down			YJL189W	YJL184W	1783	down		YIL084C	YIL079C	1435	down
YKR025W	down	YIL018W	down			YJL189W	YJL183W	1783	down		YIL083C	YIL079C	1435	down
YKR026C	down	YIL016W	down			YJL189W	YJL181W	1783	down		YIL071C	YIL070C	1441	down
YKR027W	down	YIL015W	down			YJL187C	YJL186W	1783	down		YIL071C	YIL069C	1441	down
YKR044W	down	YIL010W	down			YJL187C	YJL185C	1783	down		YIL071C	YIL068C	1441	down
YKR045C	down	YIL009C-A	down			YJL187C	YJL184W	1783	down		YIL070C	YIL069C	1441	down
YKR055W	down	YIL008W	down			YJL187C	YJL183W	1783	down		YIL070C	YIL068C	1441	down
YKR056W	down	YIL007C	down			YJL187C	YJL181W	1783	down		YIL069C	YIL068C	1441	down
YKR057W	down	YIL004C	down			YJL186W	YJL185C	1783	down		YIL053W	YIL052C	1448	down
YKR079C	down	YIL003W	down			YJL186W	YJL184W	1783	down		YIL053W	YIL051C	1448	down
YKR080W	down	YIL002W-A	down			YJL186W	YJL183W	1783	down		YIL052C	YIL051C	1448	down
YKR081C	down	YIR021W	down			YJL186W	YJL181W	1783	down		YIL045W	YIL044C	1451	down
YKR082W	down	YIR022W	down			YJL185C	YJL184W	1783	down		YIL045W	YIL043C	1451	down
YKR083C	down	YJL218W	down			YJL185C	YJL183W	1783	down		YIL044C	YIL043C	1451	down
YKR084C	down	YJL217W	down			YJL185C	YJL181W	1783	down		YIL020C	YIL019W	1463	down
YKR085C	down	YJL191W	down			YJL184W	YJL183W	1783	down		YIL020C	YIL018W	1463	down
YKR103W	down	YJL190C	down			YJL184W	YJL181W	1783	down		YIL019W	YIL018W	1463	down
YKR104W	down	YJL189W	down			YJL183W	YJL181W	1783	down		YIL016W	YIL015W	1466	down
YLL063C	down	YJL187C	down			YJL122W	YJL121C	1823	down		YIL010W	YIL009C-A	1468	down
YLL062C	down	YJL185C	down			YJL122W	YJL118W	1823	down		YIL008W	YIL007C	1470	down
YLL061W	down	YJL184W	down			YJL121C	YJL118W	1823	down		YIL004C	YIL003W	1472	down
YLL048C	down	YJL183W	down			YJL051W	YJL050W	1873	down		YIL004C	YIL002W-A	1472	down
YLL046C	down	YJL181W	down			YJL051W	YJL049W	1873	down		YIL003W	YIL002W-A	1472	down
YLL043W	down	YJL180C	down			YJL050W	YJL049W	1873	down		YIR021W	YIR022W	1482	down
YLL042C	down	YJL179W	down			YJR002W	YJR003C	1909	down		YJL218W	YJL217W	1490	down
YLL005C	down	YJL178C	down			YJR063W	YJR064W	1950	down		YJL191W	YJL190C	1499	down
YLL004W	down	YJL177W	down			YJR067C	YJR068W	1954	down		YJL191W	YJL189W	1499	down
YLR007W	down	YJL138C	down			YJR067C	YJR069C	1954	down		YJL191W	YJL187C	1499	down
YLR008C	down	YJL137C	down			YJR067C	YJR070C	1954	down		YJL190C	YJL189W	1499	down
YLR009W	down	YJL136W-A	down			YJR067C	YJR072C	1954	down		YJL190C	YJL187C	1499	down
YLR010C	down	YJL136C	down			YJR068W	YJR069C	1954	down		YJL189W	YJL187C	1499	down
YLR015W	down	YJL126W	down			YJR068W	YJR070C	1954	down		YJL185C	YJL184W	1501	down
YLR016C	down	YJL125C	down			YJR068W	YJR072C	1954	down		YJL185C	YJL183W	1501	down
YLR039C	down	YJL124C	down			YJR069C	YJR070C	1954	down		YJL185C	YJL181W	1501	down
YLR040C	down	YJL123C	down			YJR069C	YJR072C	1954	down		YJL185C	YJL180C	1501	down
YLR042C	down	YJL122W	down			YJR070C	YJR072C	1954	down		YJL185C	YJL179W	1501	down
YLR043C	down	YJL121C	down			YJR074W	YJR075W	1956	down		YJL185C	YJL178C	1501	down
YLR048W	down	YJL118W	down			YJR123W	YJR124C	1991	down		YJL185C	YJL177W	1501	down
YLR049C	down	YJL097W	down			YJR143C	YJR144W	2008	down		YJL184W	YJL183W	1501	down
YLR050C	down	YJL096W	down			YJR143C	YJR145C	2008	down		YJL184W	YJL181W	1501	down
YLR051C	down	YJL052W	down			YJR144W	YJR145C	2008	down		YJL184W	YJL180C	1501	down
YLR052W	down	YJL051W	down			YKL216W	YKL215C	2026	down		YJL184W	YJL179W	1501	down
YLR055C	down	YJL033W	down			YKL181W	YKL180W	2055	down		YJL184W	YJL178C	1501	down
YLR056W	down	YJL031C	down			YKL181W	YKL179C	2055	down		YJL184W	YJL177W	1501	down
YLR057W	down	YJL030W	down			YKL181W	YKL178C	2055	down		YJL183W	YJL181W	1501	down
YLR058C	down	YJL029C	down			YKL181W	YKL176C	2055	down		YJL183W	YJL180C	1501	down
YLR059C	down	YJR010C-A	down			YKL180W	YKL179C	2055	down		YJL183W	YJL179W	1501	down
YLR060W	down	YJR011C	down			YKL180W	YKL178C	2055	down		YJL183W	YJL178C	1501	down
YLR061W	down	YJR013W	down			YKL180W	YKL176C	2055	down		YJL183W	YJL177W	1501	down
YLR067C	down	YJR014W	down			YKL179C	YKL178C	2055	down		YJL181W	YJL180C	1501	down
YLR068W	down	YJR055W	down			YKL179C	YKL176C	2055	down		YJL181W	YJL179W	1501	down
YLR071C	down	YJR056C	down			YKL178C	YKL176C	2055	down		YJL181W	YJL178C	1501	down
YLR072W	down	YJR069C	down			YKL156W	YKL155C	2067	down		YJL181W	YJL177W	1501	down
YLR073C	down	YJR070C	down			YKL156W	YKL154W	2067	down		YJL180C	YJL179W	1501	down
YLR074C	down	YJR072C	down			YKL155C	YKL154W	2067	down		YJL180C	YJL178C	1501	down
YLR075W	down	YJR101W	down			YKL145W	YKL144C	2072	down		YJL180C	YJL177W	1501	down
YLR077W	down	YJR102C	down			YKL145W	YKL143W	2072	down		YJL179W	YJL178C	1501	down
YLR082C	down	YJR122W	down			YKL144C	YKL143W	2072	down		YJL179W	YJL177W	1501	down
YLR083C	down	YJR123W	down			YKL099C	YKL098W	2094	down		YJL178C	YJL177W	1501	down
YLR084C	down	YJR124C	down			YKR024C	YKR025W	2170	down		YJL138C	YJL137C	1520	down
YLR085C	down	YJR135C	down			YKR024C	YKR026C	2170	down		YJL138C	YJL136W-A	1520	down
YLR086W	down	YJR135W-A	down			YKR024C	YKR027W	2170	down		YJL138C	YJL136C	1520	down
YLR145W	down	YJR144W	down			YKR025W	YKR026C	2170	down		YJL137C	YJL136W-A	1520	down
YLR146C	down	YJR145C	down			YKR025W	YKR027W	2170	down		YJL137C	YJL136C	1520	down
YLR147C	down	YKL208W	down			YKR026C	YKR027W	2170	down		YJL136W-A	YJL136C	1520	down
YLR148W	down	YKL207W	down			YKR044W	YKR045C	2179	down		YJL126W	YJL125C	1531	down
YLR167W	down	YKL206C	down			YKR055W	YKR056W	2185	down		YJL126W	YJL124C	1531	down
YLR168C	down	YKL181W	down			YKR055W	YKR057W	2185	down		YJL126W	YJL123C	1531	down
YLR180W	down	YKL180W	down			YKR056W	YKR057W	2185	down		YJL126W	YJL122W	1531	down
YLR181C	down	YKL160W	down			YKR079C	YKR080W	2199	down		YJL126W	YJL121C	1531	down
YLR182W	down	YKL159C	down			YKR079C	YKR081C	2199	down		YJL126W	YJL118W	1531	down
YLR183C	down	YKL156W	down			YKR079C	YKR082W	2199	down		YJL125C	YJL124C	1531	down
YLR185W	down	YKL155C	down			YKR079C	YKR083C	2199	down		YJL125C	YJL123C	1531	down
YLR191W	down	YKL154W	down			YKR079C	YKR084C	2199	down		YJL125C	YJL122W	1531	down
YLR192C	down	YKL152C	down			YKR079C	YKR085C	2199	down		YJL125C	YJL121C	1531	down
YLR211C	down	YKL151C	down			YKR080W	YKR081C	2199	down		YJL125C	YJL118W	1531	down
YLR212C	down	YKL145W	down			YKR080W	YKR082W	2199	down		YJL124C	YJL123C	1531	down
YLR213C	down	YKL144C	down			YKR080W	YKR083C	2199	down		YJL124C	YJL122W	1531	down
YLR220W	down	YKL138C-A	down			YKR080W	YKR084C	2199	down		YJL124C	YJL121C	1531	down
YLR221C	down	YKL138C	down			YKR080W	YKR085C	2199	down		YJL124C	YJL118W	1531	down
YLR222C	down	YKL137W	down			YKR081C	YKR082W	2199	down		YJL123C	YJL122W	1531	down
YLR264W	down	YKL114C	down			YKR081C	YKR083C	2199	down		YJL123C	YJL121C	1531	down
YLR265C	down	YKL113C	down			YKR081C	YKR084C	2199	down		YJL123C	YJL118W	1531	down
YLR306W	down	YKL090W	down			YKR081C	YKR085C	2199	down		YJL122W	YJL121C	1531	down
YLR307W	down	YKL089W	down			YKR082W	YKR083C	2199	down		YJL122W	YJL118W	1531	down
YLR307C-A	down	YKL084W	down			YKR082W	YKR084C	2199	down		YJL121C	YJL118W	1531	down
YLR308W	down	YKL082C	down			YKR082W	YKR085C	2199	down		YJL097W	YJL096W	1546	down
YLR309C	down	YKL061W	down			YKR083C	YKR084C	2199	down		YJL052W	YJL051W	1568	down
YLR321C	down	YKL060C	down			YKR083C	YKR085C	2199	down		YJL033W	YJL031C	1580	down
YLR323C	down	YKL056C	down			YKR084C	YKR085C	2199	down		YJL033W	YJL030W	1580	down
YLR324W	down	YKL055C	down			YKR103W	YKR104W	2213	down		YJL033W	YJL029C	1580	down
YLR325C	down	YKL009W	down			YLL063C	YLL062C	2214	down		YJL031C	YJL030W	1580	down
YLR333C	down	YKL008C	down			YLL063C	YLL061W	2214	down		YJL031C	YJL029C	1580	down
YLR335W	down	YKL007W	down			YLL062C	YLL061W	2214	down		YJL030W	YJL029C	1580	down
YLR336C	down	YKL006C-A	down			YLL048C	YLL046C	2222	down		YJR010C-A	YJR011C	1607	down
YLR337C	down	YKL006W	down			YLL048C	YLL043W	2222	down		YJR010C-A	YJR013W	1607	down
YLR340W	down	YKL005C	down			YLL048C	YLL042C	2222	down		YJR010C-A	YJR014W	1607	down
YLR343W	down	YKR056W	down			YLL046C	YLL043W	2222	down		YJR011C	YJR013W	1607	down
YLR344W	down	YKR057W	down			YLL046C	YLL042C	2222	down		YJR011C	YJR014W	1607	down
YLR404W	down	YKR058W	down			YLL043W	YLL042C	2222	down		YJR013W	YJR014W	1607	down
YLR405W	down	YKR060W	down			YLL005C	YLL004W	2243	down		YJR055W	YJR056C	1624	down
YLR406C	down	YKR080W	down			YLR007W	YLR008C	2249	down		YJR069C	YJR070C	1629	down
YLR406C-A	down	YKR081C	down			YLR007W	YLR009W	2249	down		YJR069C	YJR072C	1629	down
YLR407W	down	YLL050C	down			YLR007W	YLR010C	2249	down		YJR070C	YJR072C	1629	down
YLR430W	down	YLL049W	down			YLR008C	YLR009W	2249	down		YJR101W	YJR102C	1644	down
YLR431C	down	YLL012W	down			YLR008C	YLR010C	2249	down		YJR122W	YJR123W	1650	down
YLR432W	down	YLL011W	down			YLR009W	YLR010C	2249	down		YJR122W	YJR124C	1650	down
YLR433C	down	YLR007W	down			YLR015W	YLR016C	2251	down		YJR123W	YJR124C	1650	down
YLR435W	down	YLR008C	down			YLR039C	YLR040C	2260	down		YJR135C	YJR135W-A	1655	down
YLR438C-A	down	YLR009W	down			YLR039C	YLR042C	2260	down		YJR144W	YJR145C	1662	down
YLR439W	down	YLR010C	down			YLR039C	YLR043C	2260	down		YKL208W	YKL207W	1678	down
YLR440C	down	YLR015W	down			YLR040C	YLR042C	2260	down		YKL208W	YKL206C	1678	down
YLR441C	down	YLR016C	down			YLR040C	YLR043C	2260	down		YKL207W	YKL206C	1678	down
YLR448W	down	YLR021W	down			YLR042C	YLR043C	2260	down		YKL181W	YKL180W	1693	down
YLR449W	down	YLR022C	down			YLR048W	YLR049C	2263	down		YKL160W	YKL159C	1702	down
YML126C	down	YLR029C	down			YLR048W	YLR050C	2263	down		YKL156W	YKL155C	1704	down
YML125C	down	YLR030W	down			YLR048W	YLR051C	2263	down		YKL156W	YKL154W	1704	down
YML123C	down	YLR031W	down			YLR048W	YLR052W	2263	down		YKL156W	YKL152C	1704	down
YML121W	down	YLR042C	down			YLR049C	YLR050C	2263	down		YKL156W	YKL151C	1704	down
YML114C	down	YLR043C	down			YLR049C	YLR051C	2263	down		YKL155C	YKL154W	1704	down
YML113W	down	YLR048W	down			YLR049C	YLR052W	2263	down		YKL155C	YKL152C	1704	down
YML109W	down	YLR049C	down			YLR050C	YLR051C	2263	down		YKL155C	YKL151C	1704	down
YML108W	down	YLR050C	down			YLR050C	YLR052W	2263	down		YKL154W	YKL152C	1704	down
YML107C	down	YLR051C	down			YLR051C	YLR052W	2263	down		YKL154W	YKL151C	1704	down
YML106W	down	YLR059C	down			YLR055C	YLR056W	2265	down		YKL152C	YKL151C	1704	down
YML096W	down	YLR060W	down			YLR055C	YLR057W	2265	down		YKL145W	YKL144C	1707	down
YML095C	down	YLR061W	down			YLR055C	YLR058C	2265	down		YKL138C-A	YKL138C	1709	down
YML094W	down	YLR063W	down			YLR055C	YLR059C	2265	down		YKL138C-A	YKL137W	1709	down
YML074C	down	YLR065C	down			YLR055C	YLR060W	2265	down		YKL138C	YKL137W	1709	down
YML073C	down	YLR066W	down			YLR055C	YLR061W	2265	down		YKL114C	YKL113C	1720	down
YML066C	down	YLR073C	down			YLR056W	YLR057W	2265	down		YKL090W	YKL089W	1729	down
YML065W	down	YLR074C	down			YLR056W	YLR058C	2265	down		YKL084W	YKL082C	1731	down
YML064C	down	YLR075W	down			YLR056W	YLR059C	2265	down		YKL061W	YKL060C	1748	down
YML063W	down	YLR104W	down			YLR056W	YLR060W	2265	down		YKL056C	YKL055C	1751	down
YML062C	down	YLR105C	down			YLR056W	YLR061W	2265	down		YKL009W	YKL008C	1775	down
YML061C	down	YLR127C	down			YLR057W	YLR058C	2265	down		YKL009W	YKL007W	1775	down
YML060W	down	YLR128W	down			YLR057W	YLR059C	2265	down		YKL009W	YKL006C-A	1775	down
YML057W	down	YLR135W	down			YLR057W	YLR060W	2265	down		YKL009W	YKL006W	1775	down
YML056C	down	YLR136C	down			YLR057W	YLR061W	2265	down		YKL009W	YKL005C	1775	down
YML055W	down	YLR145W	down			YLR058C	YLR059C	2265	down		YKL008C	YKL007W	1775	down
YML027W	down	YLR146C	down			YLR058C	YLR060W	2265	down		YKL008C	YKL006C-A	1775	down
YML026C	down	YLR147C	down			YLR058C	YLR061W	2265	down		YKL008C	YKL006W	1775	down
YML025C	down	YLR150W	down			YLR059C	YLR060W	2265	down		YKL008C	YKL005C	1775	down
YML024W	down	YLR151C	down			YLR059C	YLR061W	2265	down		YKL007W	YKL006C-A	1775	down
YML023C	down	YLR167W	down			YLR060W	YLR061W	2265	down		YKL007W	YKL006W	1775	down
YML022W	down	YLR168C	down			YLR067C	YLR068W	2268	down		YKL007W	YKL005C	1775	down
YML019W	down	YLR170C	down			YLR071C	YLR072W	2270	down		YKL006C-A	YKL006W	1775	down
YML018C	down	YLR172C	down			YLR071C	YLR073C	2270	down		YKL006C-A	YKL005C	1775	down
YML015C	down	YLR183C	down			YLR071C	YLR074C	2270	down		YKL006W	YKL005C	1775	down
YML014W	down	YLR185W	down			YLR071C	YLR075W	2270	down		YKR056W	YKR057W	1801	down
YMR014W	down	YLR186W	down			YLR071C	YLR077W	2270	down		YKR056W	YKR058W	1801	down
YMR015C	down	YLR194C	down			YLR072W	YLR073C	2270	down		YKR056W	YKR060W	1801	down
YMR032W	down	YLR195C	down			YLR072W	YLR074C	2270	down		YKR057W	YKR058W	1801	down
YMR030W-A	down	YLR196W	down			YLR072W	YLR075W	2270	down		YKR057W	YKR060W	1801	down
YMR048W	down	YLR197W	down			YLR072W	YLR077W	2270	down		YKR058W	YKR060W	1801	down
YMR049C	down	YLR199C	down			YLR073C	YLR074C	2270	down		YKR080W	YKR081C	1810	down
YMR116C	down	YLR200W	down			YLR073C	YLR075W	2270	down		YLL050C	YLL049W	1833	down
YMR117C	down	YLR210W	down			YLR073C	YLR077W	2270	down		YLL012W	YLL011W	1853	down
YMR118C	down	YLR211C	down			YLR074C	YLR075W	2270	down		YLR007W	YLR008C	1862	down
YMR128W	down	YLR212C	down			YLR074C	YLR077W	2270	down		YLR007W	YLR009W	1862	down
YMR129W	down	YLR264W	down			YLR075W	YLR077W	2270	down		YLR007W	YLR010C	1862	down
YMR130W	down	YLR265C	down			YLR082C	YLR083C	2273	down		YLR008C	YLR009W	1862	down
YMR131C	down	YLR287C-A	down			YLR082C	YLR084C	2273	down		YLR008C	YLR010C	1862	down
YMR132C	down	YLR288C	down			YLR082C	YLR085C	2273	down		YLR009W	YLR010C	1862	down
YMR142C	down	YLR292C	down			YLR082C	YLR086W	2273	down		YLR015W	YLR016C	1865	down
YMR143W	down	YLR293C	down			YLR083C	YLR084C	2273	down		YLR021W	YLR022C	1868	down
YMR144W	down	YLR295C	down			YLR083C	YLR085C	2273	down		YLR029C	YLR030W	1874	down
YMR146C	down	YLR312W-A	down			YLR083C	YLR086W	2273	down		YLR029C	YLR031W	1874	down
YMR147W	down	YLR313C	down			YLR084C	YLR085C	2273	down		YLR030W	YLR031W	1874	down
YMR184W	down	YLR314C	down			YLR084C	YLR086W	2273	down		YLR042C	YLR043C	1881	down
YMR185W	down	YLR363W-A	down			YLR085C	YLR086W	2273	down		YLR048W	YLR049C	1886	down
YMR190C	down	YLR364W	down			YLR145W	YLR146C	2299	down		YLR048W	YLR050C	1886	down
YMR191W	down	YLR404W	down			YLR145W	YLR147C	2299	down		YLR048W	YLR051C	1886	down
YMR192W	down	YLR405W	down			YLR145W	YLR148W	2299	down		YLR049C	YLR050C	1886	down
YMR213W	down	YLR406C	down			YLR146C	YLR147C	2299	down		YLR049C	YLR051C	1886	down
YMR214W	down	YLR406C-A	down			YLR146C	YLR148W	2299	down		YLR050C	YLR051C	1886	down
YMR215W	down	YLR407W	down			YLR147C	YLR148W	2299	down		YLR059C	YLR060W	1890	down
YMR216C	down	YLR408C	down			YLR167W	YLR168C	2312	down		YLR059C	YLR061W	1890	down
YMR217W	down	YLR411W	down			YLR180W	YLR181C	2318	down		YLR059C	YLR063W	1890	down
YMR230W	down	YLR412W	down			YLR180W	YLR182W	2318	down		YLR060W	YLR061W	1890	down
YMR230W-A	down	YLR412C-A	down			YLR180W	YLR183C	2318	down		YLR060W	YLR063W	1890	down
YMR240C	down	YLR441C	down			YLR180W	YLR185W	2318	down		YLR061W	YLR063W	1890	down
YMR241W	down	YLR442C	down			YLR181C	YLR182W	2318	down		YLR065C	YLR066W	1892	down
YMR242C	down	YLR443W	down			YLR181C	YLR183C	2318	down		YLR073C	YLR074C	1896	down
YMR242W-A	down	YLR445W	down			YLR181C	YLR185W	2318	down		YLR073C	YLR075W	1896	down
YMR259C	down	YLR447C	down			YLR182W	YLR183C	2318	down		YLR074C	YLR075W	1896	down
YMR260C	down	YLR448W	down			YLR182W	YLR185W	2318	down		YLR104W	YLR105C	1916	down
YMR268C	down	YLR449W	down			YLR183C	YLR185W	2318	down		YLR127C	YLR128W	1930	down
YMR269W	down	YML108W	down			YLR191W	YLR192C	2323	down		YLR135W	YLR136C	1934	down
YMR300C	down	YML107C	down			YLR211C	YLR212C	2334	down		YLR145W	YLR146C	1939	down
YMR301C	down	YML096W	down			YLR211C	YLR213C	2334	down		YLR145W	YLR147C	1939	down
YMR302C	down	YML095C	down			YLR212C	YLR213C	2334	down		YLR146C	YLR147C	1939	down
YMR303C	down	YML094W	down			YLR220W	YLR221C	2337	down		YLR150W	YLR151C	1941	down
YMR309C	down	YML080W	down			YLR220W	YLR222C	2337	down		YLR167W	YLR168C	1948	down
YMR310C	down	YML079W	down			YLR221C	YLR222C	2337	down		YLR167W	YLR170C	1948	down
YNL321W	down	YML078W	down			YLR264W	YLR265C	2359	down		YLR167W	YLR172C	1948	down
YNL320W	down	YML077W	down			YLR306W	YLR307W	2378	down		YLR168C	YLR170C	1948	down
YNL318C	down	YML064C	down			YLR306W	YLR307C-A	2378	down		YLR168C	YLR172C	1948	down
YNL317W	down	YML063W	down			YLR306W	YLR308W	2378	down		YLR170C	YLR172C	1948	down
YNL312W	down	YML062C	down			YLR306W	YLR309C	2378	down		YLR183C	YLR185W	1955	down
YNL311C	down	YML061C	down			YLR307W	YLR307C-A	2378	down		YLR183C	YLR186W	1955	down
YNL310C	down	YML037C	down			YLR307W	YLR308W	2378	down		YLR185W	YLR186W	1955	down
YNL309W	down	YML036W	down			YLR307W	YLR309C	2378	down		YLR194C	YLR195C	1961	down
YNL304W	down	YML025C	down			YLR307C-A	YLR308W	2378	down		YLR194C	YLR196W	1961	down
YNL302C	down	YML024W	down			YLR307C-A	YLR309C	2378	down		YLR194C	YLR197W	1961	down
YNL301C	down	YMR003W	down			YLR308W	YLR309C	2378	down		YLR194C	YLR199C	1961	down
YNL300W	down	YMR004W	down			YLR321C	YLR323C	2384	down		YLR194C	YLR200W	1961	down
YNL299W	down	YMR072W	down			YLR321C	YLR324W	2384	down		YLR195C	YLR196W	1961	down
YNL298W	down	YMR073C	down			YLR321C	YLR325C	2384	down		YLR195C	YLR197W	1961	down
YNL297C	down	YMR074C	down			YLR323C	YLR324W	2384	down		YLR195C	YLR199C	1961	down
YNL292W	down	YMR093W	down			YLR323C	YLR325C	2384	down		YLR195C	YLR200W	1961	down
YNL291C	down	YMR094W	down			YLR324W	YLR325C	2384	down		YLR196W	YLR197W	1961	down
YNL290W	down	YMR121C	down			YLR333C	YLR335W	2389	down		YLR196W	YLR199C	1961	down
YNL255C	down	YMR122W-A	down			YLR333C	YLR336C	2389	down		YLR196W	YLR200W	1961	down
YNL254C	down	YMR123W	down			YLR333C	YLR337C	2389	down		YLR197W	YLR199C	1961	down
YNL247W	down	YMR130W	down			YLR333C	YLR340W	2389	down		YLR197W	YLR200W	1961	down
YNL246W	down	YMR131C	down			YLR335W	YLR336C	2389	down		YLR199C	YLR200W	1961	down
YNL245C	down	YMR132C	down			YLR335W	YLR337C	2389	down		YLR210W	YLR211C	1966	down
YNL244C	down	YMR142C	down			YLR335W	YLR340W	2389	down		YLR210W	YLR212C	1966	down
YNL211C	down	YMR143W	down			YLR336C	YLR337C	2389	down		YLR211C	YLR212C	1966	down
YNL210W	down	YMR179W	down			YLR336C	YLR340W	2389	down		YLR264W	YLR265C	1998	down
YNL207W	down	YMR180C	down			YLR337C	YLR340W	2389	down		YLR287C-A	YLR288C	2008	down
YNL206C	down	YMR187C	down			YLR343W	YLR344W	2392	down		YLR292C	YLR293C	2010	down
YNL204C	down	YMR188C	down			YLR404W	YLR405W	2420	down		YLR292C	YLR295C	2010	down
YNL202W	down	YMR193W	down			YLR404W	YLR406C	2420	down		YLR293C	YLR295C	2010	down
YNL201C	down	YMR194W	down			YLR404W	YLR406C-A	2420	down		YLR312W-A	YLR313C	2020	down
YNL176C	down	YMR194C-B	down			YLR404W	YLR407W	2420	down		YLR312W-A	YLR314C	2020	down
YNL175C	down	YMR240C	down			YLR405W	YLR406C	2420	down		YLR313C	YLR314C	2020	down
YNL166C	down	YMR241W	down			YLR405W	YLR406C-A	2420	down		YLR363W-A	YLR364W	2046	down
YNL165W	down	YMR242C	down			YLR405W	YLR407W	2420	down		YLR404W	YLR405W	2071	down
YNL164C	down	YMR242W-A	down			YLR406C	YLR406C-A	2420	down		YLR404W	YLR406C	2071	down
YNL163C	down	YMR255W	down			YLR406C	YLR407W	2420	down		YLR404W	YLR406C-A	2071	down
YNL162W-A	down	YMR256C	down			YLR406C-A	YLR407W	2420	down		YLR404W	YLR407W	2071	down
YNL162W	down	YNL302C	down			YLR430W	YLR431C	2436	down		YLR404W	YLR408C	2071	down
YNL141W	down	YNL301C	down			YLR430W	YLR432W	2436	down		YLR405W	YLR406C	2071	down
YNL139C	down	YNL300W	down			YLR430W	YLR433C	2436	down		YLR405W	YLR406C-A	2071	down
YNL126W	down	YNL299W	down			YLR430W	YLR435W	2436	down		YLR405W	YLR407W	2071	down
YNL125C	down	YNL277W	down			YLR431C	YLR432W	2436	down		YLR405W	YLR408C	2071	down
YNL124W	down	YNL275W	down			YLR431C	YLR433C	2436	down		YLR406C	YLR406C-A	2071	down
YNL113W	down	YNL255C	down			YLR431C	YLR435W	2436	down		YLR406C	YLR407W	2071	down
YNL112W	down	YNL254C	down			YLR432W	YLR433C	2436	down		YLR406C	YLR408C	2071	down
YNL111C	down	YNL253W	down			YLR432W	YLR435W	2436	down		YLR406C-A	YLR407W	2071	down
YNL110C	down	YNL252C	down			YLR433C	YLR435W	2436	down		YLR406C-A	YLR408C	2071	down
YNL096C	down	YNL248C	down			YLR438C-A	YLR439W	2438	down		YLR407W	YLR408C	2071	down
YNL095C	down	YNL247W	down			YLR438C-A	YLR440C	2438	down		YLR411W	YLR412W	2075	down
YNL091W	down	YNL246W	down			YLR438C-A	YLR441C	2438	down		YLR411W	YLR412C-A	2075	down
YNL090W	down	YNL245C	down			YLR439W	YLR440C	2438	down		YLR412W	YLR412C-A	2075	down
YNL070W	down	YNL244C	down			YLR439W	YLR441C	2438	down		YLR441C	YLR442C	2091	down
YNL069C	down	YNL227C	down			YLR440C	YLR441C	2438	down		YLR441C	YLR443W	2091	down
YNL068C	down	YNL225C	down			YLR448W	YLR449W	2442	down		YLR441C	YLR445W	2091	down
YNL067W-B	down	YNL178W	down			YML126C	YML125C	2455	down		YLR442C	YLR443W	2091	down
YNL067W	down	YNL177C	down			YML123C	YML121W	2457	down		YLR442C	YLR445W	2091	down
YNL066W	down	YNL175C	down			YML114C	YML113W	2462	down		YLR443W	YLR445W	2091	down
YNL065W	down	YNL173C	down			YML109W	YML108W	2465	down		YLR447C	YLR448W	2093	down
YNL054W	down	YNL162W-A	down			YML109W	YML107C	2465	down		YLR447C	YLR449W	2093	down
YNL053W	down	YNL162W	down			YML109W	YML106W	2465	down		YLR448W	YLR449W	2093	down
YNL052W	down	YNL151C	down			YML108W	YML107C	2465	down		YML108W	YML107C	2110	down
YNL024C-A	down	YNL149C	down			YML108W	YML106W	2465	down		YML096W	YML095C	2116	down
YNL024C	down	YNL148C	down			YML107C	YML106W	2465	down		YML096W	YML094W	2116	down
YNL023C	down	YNL147W	down			YML096W	YML095C	2474	down		YML095C	YML094W	2116	down
YNL022C	down	YNL146C-A	down			YML096W	YML094W	2474	down		YML080W	YML079W	2129	down
YNL002C	down	YNL146W	down			YML095C	YML094W	2474	down		YML080W	YML078W	2129	down
YNL001W	down	YNL130C-A	down			YML074C	YML073C	2493	down		YML080W	YML077W	2129	down
YNR011C	down	YNL129W	down			YML066C	YML065W	2501	down		YML079W	YML078W	2129	down
YNR012W	down	YNL111C	down			YML066C	YML064C	2501	down		YML079W	YML077W	2129	down
YNR015W	down	YNL110C	down			YML066C	YML063W	2501	down		YML078W	YML077W	2129	down
YNR016C	down	YNL108C	down			YML066C	YML062C	2501	down		YML064C	YML063W	2139	down
YNR017W	down	YNL070W	down			YML066C	YML061C	2501	down		YML064C	YML062C	2139	down
YNR018W	down	YNL069C	down			YML066C	YML060W	2501	down		YML064C	YML061C	2139	down
YNR019W	down	YNL067W-B	down			YML065W	YML064C	2501	down		YML063W	YML062C	2139	down
YNR020C	down	YNL067W	down			YML065W	YML063W	2501	down		YML063W	YML061C	2139	down
YNR038W	down	YNL058C	down			YML065W	YML062C	2501	down		YML062C	YML061C	2139	down
YNR039C	down	YNL056W	down			YML065W	YML061C	2501	down		YML037C	YML036W	2149	down
YNR040W	down	YNL036W	down			YML065W	YML060W	2501	down		YML025C	YML024W	2152	down
YNR041C	down	YNL035C	down			YML064C	YML063W	2501	down		YMR003W	YMR004W	2172	down
YNR043W	down	YNL033W	down			YML064C	YML062C	2501	down		YMR072W	YMR073C	2210	down
YNR052C	down	YNL032W	down			YML064C	YML061C	2501	down		YMR072W	YMR074C	2210	down
YNR053C	down	YNL031C	down			YML064C	YML060W	2501	down		YMR073C	YMR074C	2210	down
YNR054C	down	YNL024C-A	down			YML063W	YML062C	2501	down		YMR093W	YMR094W	2218	down
YNR056C	down	YNL024C	down			YML063W	YML061C	2501	down		YMR121C	YMR122W-A	2231	down
YNR057C	down	YNL003C	down			YML063W	YML060W	2501	down		YMR121C	YMR123W	2231	down
YNR062C	down	YNL002C	down			YML062C	YML061C	2501	down		YMR122W-A	YMR123W	2231	down
YNR063W	down	YOL128C	down			YML062C	YML060W	2501	down		YMR130W	YMR131C	2237	down
YOL142W	down	YOL127W	down			YML061C	YML060W	2501	down		YMR130W	YMR132C	2237	down
YOL141W	down	YOL125W	down			YML057W	YML056C	2504	down		YMR131C	YMR132C	2237	down
YOL140W	down	YOL124C	down			YML057W	YML055W	2504	down		YMR142C	YMR143W	2244	down
YOL139C	down	YOL121C	down			YML056C	YML055W	2504	down		YMR179W	YMR180C	2263	down
YOL128C	down	YOL120C	down			YML027W	YML026C	2516	down		YMR187C	YMR188C	2266	down
YOL127W	down	YOL102C	down			YML027W	YML025C	2516	down		YMR193W	YMR194W	2271	down
YOL125W	down	YOL101C	down			YML027W	YML024W	2516	down		YMR193W	YMR194C-B	2271	down
YOL124C	down	YOL094C	down			YML027W	YML023C	2516	down		YMR194W	YMR194C-B	2271	down
YOL122C	down	YOL093W	down			YML027W	YML022W	2516	down		YMR240C	YMR241W	2300	down
YOL121C	down	YOL092W	down			YML026C	YML025C	2516	down		YMR240C	YMR242C	2300	down
YOL120C	down	YOL077W-A	down			YML026C	YML024W	2516	down		YMR240C	YMR242W-A	2300	down
YOL093W	down	YOL077C	down			YML026C	YML023C	2516	down		YMR241W	YMR242C	2300	down
YOL092W	down	YOL041C	down			YML026C	YML022W	2516	down		YMR241W	YMR242W-A	2300	down
YOL091W	down	YOL040C	down			YML025C	YML024W	2516	down		YMR242C	YMR242W-A	2300	down
YOL040C	down	YOL039W	down			YML025C	YML023C	2516	down		YMR255W	YMR256C	2306	down
YOL039W	down	YOL003C	down			YML025C	YML022W	2516	down		YNL302C	YNL301C	2348	down
YOL029C	down	YOL002C	down			YML024W	YML023C	2516	down		YNL302C	YNL300W	2348	down
YOL028C	down	YOR063W	down			YML024W	YML022W	2516	down		YNL302C	YNL299W	2348	down
YOR063W	down	YOR064C	down			YML023C	YML022W	2516	down		YNL301C	YNL300W	2348	down
YOR064C	down	YOR077W	down			YML019W	YML018C	2519	down		YNL301C	YNL299W	2348	down
YOR080W	down	YOR078W	down			YML015C	YML014W	2523	down		YNL300W	YNL299W	2348	down
YOR081C	down	YOR079C	down			YMR014W	YMR015C	2538	down		YNL277W	YNL275W	2366	down
YOR083W	down	YOR094W	down			YMR032W	YMR030W-A	2547	down		YNL255C	YNL254C	2381	down
YOR084W	down	YOR095C	down			YMR048W	YMR049C	2556	down		YNL255C	YNL253W	2381	down
YOR095C	down	YOR096W	down			YMR116C	YMR117C	2598	down		YNL255C	YNL252C	2381	down
YOR096W	down	YOR097C	down			YMR116C	YMR118C	2598	down		YNL254C	YNL253W	2381	down
YOR101W	down	YOR101W	down			YMR117C	YMR118C	2598	down		YNL254C	YNL252C	2381	down
YOR103C	down	YOR103C	down			YMR128W	YMR129W	2608	down		YNL253W	YNL252C	2381	down
YOR143C	down	YOR104W	down			YMR128W	YMR130W	2608	down		YNL248C	YNL247W	2384	down
YOR144C	down	YOR182C	down			YMR128W	YMR131C	2608	down		YNL248C	YNL246W	2384	down
YOR145C	down	YOR183W	down			YMR128W	YMR132C	2608	down		YNL248C	YNL245C	2384	down
YOR167C	down	YOR234C	down			YMR129W	YMR130W	2608	down		YNL248C	YNL244C	2384	down
YOR168W	down	YOR236W	down			YMR129W	YMR131C	2608	down		YNL247W	YNL246W	2384	down
YOR188W	down	YOR238W	down			YMR129W	YMR132C	2608	down		YNL247W	YNL245C	2384	down
YOR189W	down	YOR239W	down			YMR130W	YMR131C	2608	down		YNL247W	YNL244C	2384	down
YOR205C	down	YOR250C	down			YMR130W	YMR132C	2608	down		YNL246W	YNL245C	2384	down
YOR206W	down	YOR251C	down			YMR131C	YMR132C	2608	down		YNL246W	YNL244C	2384	down
YOR233W	down	YOR252W	down			YMR142C	YMR143W	2613	down		YNL245C	YNL244C	2384	down
YOR234C	down	YOR253W	down			YMR142C	YMR144W	2613	down		YNL227C	YNL225C	2393	down
YOR236W	down	YOR254C	down			YMR143W	YMR144W	2613	down		YNL178W	YNL177C	2420	down
YOR242C	down	YOR276W	down			YMR146C	YMR147W	2615	down		YNL175C	YNL173C	2422	down
YOR243C	down	YOR278W	down			YMR184W	YMR185W	2645	down		YNL162W-A	YNL162W	2429	down
YOR271C	down	YOR281C	down			YMR190C	YMR191W	2648	down		YNL151C	YNL149C	2434	down
YOR272W	down	YOR283W	down			YMR190C	YMR192W	2648	down		YNL151C	YNL148C	2434	down
YOR293W	down	YOR284W	down			YMR191W	YMR192W	2648	down		YNL151C	YNL147W	2434	down
YOR293C-A	down	YOR285W	down			YMR213W	YMR214W	2662	down		YNL151C	YNL146C-A	2434	down
YOR294W	down	YOR286W	down			YMR213W	YMR215W	2662	down		YNL151C	YNL146W	2434	down
YOR295W	down	YOR287C	down			YMR213W	YMR216C	2662	down		YNL149C	YNL148C	2434	down
YOR301W	down	YOR293W	down			YMR213W	YMR217W	2662	down		YNL149C	YNL147W	2434	down
YOR303W	down	YOR293C-A	down			YMR214W	YMR215W	2662	down		YNL149C	YNL146C-A	2434	down
YOR304W	down	YOR294W	down			YMR214W	YMR216C	2662	down		YNL149C	YNL146W	2434	down
YOR304C-A	down	YOR295W	down			YMR214W	YMR217W	2662	down		YNL148C	YNL147W	2434	down
YOR305W	down	YOR304C-A	down			YMR215W	YMR216C	2662	down		YNL148C	YNL146C-A	2434	down
YOR308C	down	YOR305W	down			YMR215W	YMR217W	2662	down		YNL148C	YNL146W	2434	down
YOR310C	down	YOR311C	down			YMR216C	YMR217W	2662	down		YNL147W	YNL146C-A	2434	down
YOR311C	down	YOR312C	down			YMR230W	YMR230W-A	2674	down		YNL147W	YNL146W	2434	down
YOR312C	down	YOR368W	down			YMR240C	YMR241W	2677	down		YNL146C-A	YNL146W	2434	down
YOR313C	down	YOR369C	down			YMR240C	YMR242C	2677	down		YNL130C-A	YNL129W	2447	down
YOR339C	down	YPL268W	down			YMR240C	YMR242W-A	2677	down		YNL111C	YNL110C	2459	down
YOR340C	down	YPL267W	down			YMR241W	YMR242C	2677	down		YNL111C	YNL108C	2459	down
YPL274W	down	YPL252C	down			YMR241W	YMR242W-A	2677	down		YNL110C	YNL108C	2459	down
YPL273W	down	YPL250C	down			YMR242C	YMR242W-A	2677	down		YNL070W	YNL069C	2476	down
YPL272C	down	YPL249C-A	down			YMR259C	YMR260C	2690	down		YNL067W-B	YNL067W	2478	down
YPL255W	down	YPL245W	down			YMR268C	YMR269W	2696	down		YNL058C	YNL056W	2483	down
YPL254W	down	YPL244C	down			YMR300C	YMR301C	2714	down		YNL036W	YNL035C	2496	down
YPL245W	down	YPL242C	down			YMR300C	YMR302C	2714	down		YNL036W	YNL033W	2496	down
YPL244C	down	YPL241C	down			YMR300C	YMR303C	2714	down		YNL036W	YNL032W	2496	down
YPL163C	down	YPL239W	down			YMR301C	YMR302C	2714	down		YNL036W	YNL031C	2496	down
YPL162C	down	YPL237W	down			YMR301C	YMR303C	2714	down		YNL035C	YNL033W	2496	down
YPL144W	down	YPL209C	down			YMR302C	YMR303C	2714	down		YNL035C	YNL032W	2496	down
YPL143W	down	YPL208W	down			YMR309C	YMR310C	2722	down		YNL035C	YNL031C	2496	down
YPL081W	down	YPL198W	down			YNL321W	YNL320W	2731	down		YNL033W	YNL032W	2496	down
YPL079W	down	YPL196W	down			YNL321W	YNL318C	2731	down		YNL033W	YNL031C	2496	down
YPL038W-A	down	YPL194W	down			YNL321W	YNL317W	2731	down		YNL032W	YNL031C	2496	down
YPL038W	down	YPL193W	down			YNL320W	YNL318C	2731	down		YNL024C-A	YNL024C	2500	down
YPL037C	down	YPL192C	down			YNL320W	YNL317W	2731	down		YNL003C	YNL002C	2510	down
YPR058W	down	YPL162C	down			YNL318C	YNL317W	2731	down		YOL128C	YOL127W	2571	down
YPR060C	down	YPL161C	down			YNL312W	YNL311C	2733	down		YOL125W	YOL124C	2573	down
YPR110C	down	YPL158C	down			YNL312W	YNL310C	2733	down		YOL121C	YOL120C	2577	down
YPR111W	down	YPL157W	down			YNL312W	YNL309W	2733	down		YOL102C	YOL101C	2588	down
YPR112C	down	YPL144W	down			YNL311C	YNL310C	2733	down		YOL094C	YOL093W	2592	down
YPR141C	down	YPL143W	down			YNL311C	YNL309W	2733	down		YOL094C	YOL092W	2592	down
YPR143W	down	YPL131W	down			YNL310C	YNL309W	2733	down		YOL093W	YOL092W	2592	down
YPR144C	down	YPL130W	down			YNL304W	YNL302C	2738	down		YOL077W-A	YOL077C	2604	down
YPR168W	down	YPL109C	down			YNL304W	YNL301C	2738	down		YOL041C	YOL040C	2625	down
YPR169W	down	YPL108W	down			YNL304W	YNL300W	2738	down		YOL041C	YOL039W	2625	down
YAL062W	up	YPL099C	down			YNL304W	YNL299W	2738	down		YOL040C	YOL039W	2625	down
YAL061W	up	YPL098C	down			YNL304W	YNL298W	2738	down		YOL003C	YOL002C	2645	down
YAL005C	up	YPL093W	down			YNL304W	YNL297C	2738	down		YOR063W	YOR064C	2676	down
YAL003W	up	YPL092W	down			YNL302C	YNL301C	2738	down		YOR077W	YOR078W	2683	down
YAR027W	up	YPL091W	down			YNL302C	YNL300W	2738	down		YOR077W	YOR079C	2683	down
YAR028W	up	YPL090C	down			YNL302C	YNL299W	2738	down		YOR078W	YOR079C	2683	down
YAR029W	up	YPL081W	down			YNL302C	YNL298W	2738	down		YOR094W	YOR095C	2691	down
YAR031W	up	YPL079W	down			YNL302C	YNL297C	2738	down		YOR094W	YOR096W	2691	down
YBL050W	up	YPL053C	down			YNL301C	YNL300W	2738	down		YOR094W	YOR097C	2691	down
YBL049W	up	YPL052W	down			YNL301C	YNL299W	2738	down		YOR095C	YOR096W	2691	down
YBL044W	up	YPL051W	down			YNL301C	YNL298W	2738	down		YOR095C	YOR097C	2691	down
YBL043W	up	YPL038W-A	down			YNL301C	YNL297C	2738	down		YOR096W	YOR097C	2691	down
YBR005W	up	YPL038W	down			YNL300W	YNL299W	2738	down		YOR101W	YOR103C	2695	down
YBR006W	up	YPL037C	down			YNL300W	YNL298W	2738	down		YOR101W	YOR104W	2695	down
YBR050C	up	YPL034W	down			YNL300W	YNL297C	2738	down		YOR103C	YOR104W	2695	down
YBR052C	up	YPL033C	down			YNL299W	YNL298W	2738	down		YOR182C	YOR183W	2741	down
YBR053C	up	YPL014W	down			YNL299W	YNL297C	2738	down		YOR234C	YOR236W	2773	down
YBR056W	up	YPL013C	down			YNL298W	YNL297C	2738	down		YOR238W	YOR239W	2775	down
YBR056W-A	up	YPR051W	down			YNL292W	YNL291C	2740	down		YOR250C	YOR251C	2780	down
YBR066C	up	YPR052C	down			YNL292W	YNL290W	2740	down		YOR250C	YOR252W	2780	down
YBR067C	up	YPR100W	down			YNL291C	YNL290W	2740	down		YOR250C	YOR253W	2780	down
YBR070C	up	YPR101W	down			YNL255C	YNL254C	2760	down		YOR250C	YOR254C	2780	down
YBR071W	up	YPR103W	down			YNL247W	YNL246W	2766	down		YOR251C	YOR252W	2780	down
YBR072W	up	YPR108W-A	down			YNL247W	YNL245C	2766	down		YOR251C	YOR253W	2780	down
YBR089C-A	up	YPR109W	down			YNL247W	YNL244C	2766	down		YOR251C	YOR254C	2780	down
YBR090C	up	YPR110C	down			YNL246W	YNL245C	2766	down		YOR252W	YOR253W	2780	down
YBR091C	up	YPR127W	down			YNL246W	YNL244C	2766	down		YOR252W	YOR254C	2780	down
YBR111C	up	YPR128C	down			YNL245C	YNL244C	2766	down		YOR253W	YOR254C	2780	down
YBR111W-A	up	YPR131C	down			YNL211C	YNL210W	2784	down		YOR276W	YOR278W	2795	down
YBR127C	up	YPR132W	down			YNL207W	YNL206C	2786	down		YOR281C	YOR283W	2797	down
YBR128C	up	YPR134W	down			YNL207W	YNL204C	2786	down		YOR281C	YOR284W	2797	down
YBR159W	up	YPR135W	down			YNL207W	YNL202W	2786	down		YOR281C	YOR285W	2797	down
YBR160W	up	YPR143W	down			YNL207W	YNL201C	2786	down		YOR281C	YOR286W	2797	down
YBR161W	up	YPR144C	down			YNL206C	YNL204C	2786	down		YOR281C	YOR287C	2797	down
YBR210W	up	YPR166C	down			YNL206C	YNL202W	2786	down		YOR283W	YOR284W	2797	down
YBR211C	up	YPR167C	down			YNL206C	YNL201C	2786	down		YOR283W	YOR285W	2797	down
YBR284W	up	YPR168W	down			YNL204C	YNL202W	2786	down		YOR283W	YOR286W	2797	down
YBR285W	up	YPR187W	down			YNL204C	YNL201C	2786	down		YOR283W	YOR287C	2797	down
YBR286W	up	YPR188C	down			YNL202W	YNL201C	2786	down		YOR284W	YOR285W	2797	down
YBR287W	up	YAL062W	up			YNL176C	YNL175C	2801	down		YOR284W	YOR286W	2797	down
YCL050C	up	YAL061W	up			YNL166C	YNL165W	2807	down		YOR284W	YOR287C	2797	down
YCL049C	up	YAL053W	up			YNL166C	YNL164C	2807	down		YOR285W	YOR286W	2797	down
YCL043C	up	YAL051W	up			YNL166C	YNL163C	2807	down		YOR285W	YOR287C	2797	down
YCL042W	up	YAL049C	up			YNL166C	YNL162W-A	2807	down		YOR286W	YOR287C	2797	down
YCL040W	up	YAL043C	up			YNL166C	YNL162W	2807	down		YOR293W	YOR293C-A	2799	down
YCR002C	up	YAL042W	up			YNL165W	YNL164C	2807	down		YOR293W	YOR294W	2799	down
YCR003W	up	YAL023C	up			YNL165W	YNL163C	2807	down		YOR293W	YOR295W	2799	down
YCR004C	up	YAL022C	up			YNL165W	YNL162W-A	2807	down		YOR293C-A	YOR294W	2799	down
YCR005C	up	YAL017W	up			YNL165W	YNL162W	2807	down		YOR293C-A	YOR295W	2799	down
YCR007C	up	YAL016C-B	up			YNL164C	YNL163C	2807	down		YOR294W	YOR295W	2799	down
YCR021C	up	YAL016W	up			YNL164C	YNL162W-A	2807	down		YOR304C-A	YOR305W	2805	down
YCR023C	up	YAL015C	up			YNL164C	YNL162W	2807	down		YOR311C	YOR312C	2807	down
YCR024C	up	YAL014C	up			YNL163C	YNL162W-A	2807	down		YOR368W	YOR369C	2842	down
YCR101C	up	YAL013W	up			YNL163C	YNL162W	2807	down		YPL268W	YPL267W	2857	down
YCR102C	up	YAL012W	up			YNL162W-A	YNL162W	2807	down		YPL252C	YPL250C	2866	down
YDL237W	up	YAL011W	up			YNL141W	YNL139C	2815	down		YPL252C	YPL249C-A	2866	down
YDL236W	up	YAR029W	up			YNL126W	YNL125C	2822	down		YPL250C	YPL249C-A	2866	down
YDL182W	up	YAR031W	up			YNL126W	YNL124W	2822	down		YPL245W	YPL244C	2870	down
YDL181W	up	YAR035W	up			YNL125C	YNL124W	2822	down		YPL242C	YPL241C	2872	down
YDL160C	up	YAR042W	up			YNL113W	YNL112W	2830	down		YPL239W	YPL237W	2874	down
YDL159W-A	up	YBL103C	up			YNL113W	YNL111C	2830	down		YPL209C	YPL208W	2886	down
YDL135C	up	YBL102W	up			YNL113W	YNL110C	2830	down		YPL198W	YPL196W	2893	down
YDL134C	up	YBL101C	up			YNL112W	YNL111C	2830	down		YPL194W	YPL193W	2895	down
YDL125C	up	YBL100W-C	up			YNL112W	YNL110C	2830	down		YPL194W	YPL192C	2895	down
YDL124W	up	YBL099W	up			YNL111C	YNL110C	2830	down		YPL193W	YPL192C	2895	down
YDL123W	up	YBL095W	up			YNL096C	YNL095C	2833	down		YPL162C	YPL161C	2910	down
YDL120W	up	YBL093C	up			YNL091W	YNL090W	2836	down		YPL158C	YPL157W	2912	down
YDL119C	up	YBL086C	up			YNL070W	YNL069C	2847	down		YPL144W	YPL143W	2920	down
YDL048C	up	YBL085W	up			YNL070W	YNL068C	2847	down		YPL131W	YPL130W	2929	down
YDL047W	up	YBL084C	up			YNL070W	YNL067W-B	2847	down		YPL109C	YPL108W	2938	down
YDL046W	up	YBL082C	up			YNL070W	YNL067W	2847	down		YPL099C	YPL098C	2946	down
YDL045W-A	up	YBL079W	up			YNL070W	YNL066W	2847	down		YPL093W	YPL092W	2950	down
YDL045C	up	YBL078C	up			YNL070W	YNL065W	2847	down		YPL093W	YPL091W	2950	down
YDL024C	up	YBL076C	up			YNL069C	YNL068C	2847	down		YPL093W	YPL090C	2950	down
YDL022W	up	YBL066C	up			YNL069C	YNL067W-B	2847	down		YPL092W	YPL091W	2950	down
YDL021W	up	YBL064C	up			YNL069C	YNL067W	2847	down		YPL092W	YPL090C	2950	down
YDL020C	up	YBL063W	up			YNL069C	YNL066W	2847	down		YPL091W	YPL090C	2950	down
YDR002W	up	YBL061C	up			YNL069C	YNL065W	2847	down		YPL081W	YPL079W	2957	down
YDR003W	up	YBL050W	up			YNL068C	YNL067W-B	2847	down		YPL053C	YPL052W	2963	down
YDR003W-A	up	YBL049W	up			YNL068C	YNL067W	2847	down		YPL053C	YPL051W	2963	down
YDR030C	up	YBL047C	up			YNL068C	YNL066W	2847	down		YPL052W	YPL051W	2963	down
YDR031W	up	YBL046W	up			YNL068C	YNL065W	2847	down		YPL038W-A	YPL038W	2967	down
YDR032C	up	YBL045C	up			YNL067W-B	YNL067W	2847	down		YPL038W-A	YPL037C	2967	down
YDR050C	up	YBL044W	up			YNL067W-B	YNL066W	2847	down		YPL038W	YPL037C	2967	down
YDR051C	up	YBL043W	up			YNL067W-B	YNL065W	2847	down		YPL034W	YPL033C	2969	down
YDR054C	up	YBL033C	up			YNL067W	YNL066W	2847	down		YPL014W	YPL013C	2983	down
YDR055W	up	YBL032W	up			YNL067W	YNL065W	2847	down		YPR051W	YPR052C	3022	down
YDR056C	up	YBL017C	up			YNL066W	YNL065W	2847	down		YPR100W	YPR101W	3038	down
YDR070C	up	YBL016W	up			YNL054W	YNL053W	2853	down		YPR100W	YPR103W	3038	down
YDR071C	up	YBL015W	up			YNL054W	YNL052W	2853	down		YPR101W	YPR103W	3038	down
YDR072C	up	YBL014C	up			YNL053W	YNL052W	2853	down		YPR108W-A	YPR109W	3044	down
YDR073W	up	YBL013W	up			YNL024C-A	YNL024C	2868	down		YPR108W-A	YPR110C	3044	down
YDR078C	up	YBL011W	up			YNL024C-A	YNL023C	2868	down		YPR109W	YPR110C	3044	down
YDR079W	up	YBL008W	up			YNL024C-A	YNL022C	2868	down		YPR127W	YPR128C	3053	down
YDR079C-A	up	YBL007C	up			YNL024C	YNL023C	2868	down		YPR131C	YPR132W	3055	down
YDR099W	up	YBR003W	up			YNL024C	YNL022C	2868	down		YPR134W	YPR135W	3057	down
YDR100W	up	YBR004C	up			YNL023C	YNL022C	2868	down		YPR143W	YPR144C	3061	down
YDR124W	up	YBR006W	up			YNL002C	YNL001W	2881	down		YPR166C	YPR167C	3072	down
YDR125C	up	YBR007C	up			YNR011C	YNR012W	2889	down		YPR166C	YPR168W	3072	down
YDR153C	up	YBR013C	up			YNR015W	YNR016C	2892	down		YPR167C	YPR168W	3072	down
YDR155C	up	YBR014C	up			YNR015W	YNR017W	2892	down		YPR187W	YPR188C	3083	down
YDR195W	up	YBR015C	up			YNR015W	YNR018W	2892	down		YAL062W	YAL061W	4	up
YDR196C	up	YBR018C	up			YNR016C	YNR017W	2892	down		YAL053W	YAL051W	8	up
YDR208W	up	YBR019C	up			YNR016C	YNR018W	2892	down		YAL053W	YAL049C	8	up
YDR210W	up	YBR020W	up			YNR017W	YNR018W	2892	down		YAL051W	YAL049C	8	up
YDR229W	up	YBR021W	up			YNR019W	YNR020C	2894	down		YAL043C	YAL042W	13	up
YDR231C	up	YBR022W	up			YNR038W	YNR039C	2900	down		YAL023C	YAL022C	30	up
YDR246W	up	YBR023C	up			YNR038W	YNR040W	2900	down		YAL017W	YAL016C-B	34	up
YDR246W-A	up	YBR036C	up			YNR038W	YNR041C	2900	down		YAL017W	YAL016W	34	up
YDR247W	up	YBR037C	up			YNR038W	YNR043W	2900	down		YAL017W	YAL015C	34	up
YDR248C	up	YBR039W	up			YNR039C	YNR040W	2900	down		YAL017W	YAL014C	34	up
YDR249C	up	YBR040W	up			YNR039C	YNR041C	2900	down		YAL017W	YAL013W	34	up
YDR259C	up	YBR041W	up			YNR039C	YNR043W	2900	down		YAL017W	YAL012W	34	up
YDR260C	up	YBR059C	up			YNR040W	YNR041C	2900	down		YAL017W	YAL011W	34	up
YDR261C	up	YBR060C	up			YNR040W	YNR043W	2900	down		YAL016C-B	YAL016W	34	up
YDR275W	up	YBR067C	up			YNR041C	YNR043W	2900	down		YAL016C-B	YAL015C	34	up
YDR276C	up	YBR068C	up			YNR052C	YNR053C	2902	down		YAL016C-B	YAL014C	34	up
YDR277C	up	YBR081C	up			YNR052C	YNR054C	2902	down		YAL016C-B	YAL013W	34	up
YDR286C	up	YBR082C	up			YNR053C	YNR054C	2902	down		YAL016C-B	YAL012W	34	up
YDR287W	up	YBR085W	up			YNR056C	YNR057C	2905	down		YAL016C-B	YAL011W	34	up
YDR288W	up	YBR085C-A	up			YNR062C	YNR063W	2912	down		YAL016W	YAL015C	34	up
YDR296W	up	YBR086C	up			YOL142W	YOL141W	2937	down		YAL016W	YAL014C	34	up
YDR297W	up	YBR107C	up			YOL142W	YOL140W	2937	down		YAL016W	YAL013W	34	up
YDR298C	up	YBR108W	up			YOL142W	YOL139C	2937	down		YAL016W	YAL012W	34	up
YDR367W	up	YBR112C	up			YOL141W	YOL140W	2937	down		YAL016W	YAL011W	34	up
YDR368W	up	YBR114W	up			YOL141W	YOL139C	2937	down		YAL015C	YAL014C	34	up
YDR369C	up	YBR115C	up			YOL140W	YOL139C	2937	down		YAL015C	YAL013W	34	up
YDR373W	up	YBR132C	up			YOL128C	YOL127W	2942	down		YAL015C	YAL012W	34	up
YDR374C	up	YBR133C	up			YOL125W	YOL124C	2944	down		YAL015C	YAL011W	34	up
YDR376W	up	YBR135W	up			YOL122C	YOL121C	2947	down		YAL014C	YAL013W	34	up
YDR377W	up	YBR136W	up			YOL122C	YOL120C	2947	down		YAL014C	YAL012W	34	up
YDR379C-A	up	YBR161W	up			YOL121C	YOL120C	2947	down		YAL014C	YAL011W	34	up
YDR380W	up	YBR162C	up			YOL093W	YOL092W	2962	down		YAL013W	YAL012W	34	up
YDR403W	up	YBR196C	up			YOL093W	YOL091W	2962	down		YAL013W	YAL011W	34	up
YDR404C	up	YBR196C-A	up			YOL092W	YOL091W	2962	down		YAL012W	YAL011W	34	up
YDR405W	up	YBR200W	up			YOL040C	YOL039W	2999	down		YAR029W	YAR031W	44	up
YDR510W	up	YBR200W-A	up			YOL029C	YOL028C	3007	down		YAR035W	YAR042W	46	up
YDR511W	up	YBR201W	up			YOR063W	YOR064C	3081	down		YBL103C	YBL102W	53	up
YDR512C	up	YBR203W	up			YOR080W	YOR081C	3088	down		YBL103C	YBL101C	53	up
YEL035C	up	YBR204C	up			YOR080W	YOR083W	3088	down		YBL103C	YBL100W-C	53	up
YEL034W	up	YBR205W	up			YOR080W	YOR084W	3088	down		YBL103C	YBL099W	53	up
YEL018W	up	YBR207W	up			YOR081C	YOR083W	3088	down		YBL102W	YBL101C	53	up
YEL017W	up	YBR208C	up			YOR081C	YOR084W	3088	down		YBL102W	YBL100W-C	53	up
YEL012W	up	YBR211C	up			YOR083W	YOR084W	3088	down		YBL102W	YBL099W	53	up
YEL011W	up	YBR212W	up			YOR095C	YOR096W	3098	down		YBL101C	YBL100W-C	53	up
YER034W	up	YBR213W	up			YOR101W	YOR103C	3103	down		YBL101C	YBL099W	53	up
YER035W	up	YBR214W	up			YOR143C	YOR144C	3124	down		YBL100W-C	YBL099W	53	up
YER053C	up	YBR218C	up			YOR143C	YOR145C	3124	down		YBL095W	YBL093C	57	up
YER054C	up	YBR219C	up			YOR144C	YOR145C	3124	down		YBL086C	YBL085W	63	up
YER055C	up	YBR220C	up			YOR167C	YOR168W	3137	down		YBL086C	YBL084C	63	up
YER058W	up	YBR221C	up			YOR188W	YOR189W	3149	down		YBL086C	YBL082C	63	up
YER059W	up	YBR222C	up			YOR205C	YOR206W	3157	down		YBL085W	YBL084C	63	up
YER066W	up	YBR223C	up			YOR233W	YOR234C	3175	down		YBL085W	YBL082C	63	up
YER067W	up	YBR225W	up			YOR233W	YOR236W	3175	down		YBL084C	YBL082C	63	up
YER078W-A	up	YBR228W	up			YOR234C	YOR236W	3175	down		YBL079W	YBL078C	67	up
YER079W	up	YBR229C	up			YOR242C	YOR243C	3177	down		YBL079W	YBL076C	67	up
YER080W	up	YBR230C	up			YOR271C	YOR272W	3190	down		YBL078C	YBL076C	67	up
YER158C	up	YBR239C	up			YOR293W	YOR293C-A	3198	down		YBL066C	YBL064C	73	up
YER159C	up	YBR240C	up			YOR293W	YOR294W	3198	down		YBL066C	YBL063W	73	up
YFL039C	up	YBR241C	up			YOR293W	YOR295W	3198	down		YBL066C	YBL061C	73	up
YFL038C	up	YBR279W	up			YOR293C-A	YOR294W	3198	down		YBL064C	YBL063W	73	up
YFL016C	up	YBR280C	up			YOR293C-A	YOR295W	3198	down		YBL064C	YBL061C	73	up
YFL014W	up	YBR281C	up			YOR294W	YOR295W	3198	down		YBL063W	YBL061C	73	up
YFL010W-A	up	YBR283C	up			YOR301W	YOR303W	3201	down		YBL050W	YBL049W	81	up
YFL010C	up	YBR284W	up			YOR301W	YOR304W	3201	down		YBL050W	YBL047C	81	up
YFR003C	up	YBR285W	up			YOR301W	YOR304C-A	3201	down		YBL050W	YBL046W	81	up
YFR004W	up	YBR286W	up			YOR301W	YOR305W	3201	down		YBL050W	YBL045C	81	up
YFR007W	up	YBR287W	up			YOR303W	YOR304W	3201	down		YBL050W	YBL044W	81	up
YFR008W	up	YBR288C	up			YOR303W	YOR304C-A	3201	down		YBL050W	YBL043W	81	up
YFR010W	up	YBR289W	up			YOR303W	YOR305W	3201	down		YBL049W	YBL047C	81	up
YFR011C	up	YBR290W	up			YOR304W	YOR304C-A	3201	down		YBL049W	YBL046W	81	up
YFR014C	up	YBR291C	up			YOR304W	YOR305W	3201	down		YBL049W	YBL045C	81	up
YFR015C	up	YBR293W	up			YOR304C-A	YOR305W	3201	down		YBL049W	YBL044W	81	up
YFR049W	up	YBR294W	up			YOR308C	YOR310C	3203	down		YBL049W	YBL043W	81	up
YFR050C	up	YBR295W	up			YOR308C	YOR311C	3203	down		YBL047C	YBL046W	81	up
YGL259W	up	YBR296C	up			YOR308C	YOR312C	3203	down		YBL047C	YBL045C	81	up
YGL258W-A	up	YCL057W	up			YOR308C	YOR313C	3203	down		YBL047C	YBL044W	81	up
YGL166W	up	YCL056C	up			YOR310C	YOR311C	3203	down		YBL047C	YBL043W	81	up
YGL164C	up	YCL051W	up			YOR310C	YOR312C	3203	down		YBL046W	YBL045C	81	up
YGL048C	up	YCL050C	up			YOR310C	YOR313C	3203	down		YBL046W	YBL044W	81	up
YGL047W	up	YCL049C	up			YOR311C	YOR312C	3203	down		YBL046W	YBL043W	81	up
YGL045W	up	YCL048W	up			YOR311C	YOR313C	3203	down		YBL045C	YBL044W	81	up
YGL044C	up	YCL047C	up			YOR312C	YOR313C	3203	down		YBL045C	YBL043W	81	up
YGL038C	up	YCL045C	up			YOR339C	YOR340C	3221	down		YBL044W	YBL043W	81	up
YGL037C	up	YCL044C	up			YPL274W	YPL273W	3261	down		YBL033C	YBL032W	91	up
YGL010W	up	YCL043C	up			YPL274W	YPL272C	3261	down		YBL017C	YBL016W	100	up
YGL009C	up	YCL042W	up			YPL273W	YPL272C	3261	down		YBL017C	YBL015W	100	up
YGR006W	up	YCL040W	up			YPL255W	YPL254W	3275	down		YBL017C	YBL014C	100	up
YGR007W	up	YCL034W	up			YPL245W	YPL244C	3282	down		YBL016W	YBL015W	100	up
YGR008C	up	YCL033C	up			YPL163C	YPL162C	3331	down		YBL016W	YBL014C	100	up
YGR016W	up	YCL027W	up			YPL144W	YPL143W	3346	down		YBL015W	YBL014C	100	up
YGR017W	up	YCL026C-B	up			YPL081W	YPL079W	3376	down		YBL013W	YBL011W	102	up
YGR019W	up	YCR012W	up			YPL038W-A	YPL038W	3403	down		YBL008W	YBL007C	104	up
YGR020C	up	YCR014C	up			YPL038W-A	YPL037C	3403	down		YBR003W	YBR004C	112	up
YGR021W	up	YCR045C	up			YPL038W	YPL037C	3403	down		YBR006W	YBR007C	114	up
YGR024C	up	YCR046C	up			YPR058W	YPR060C	3466	down		YBR013C	YBR014C	118	up
YGR026W	up	YCR047C	up			YPR110C	YPR111W	3493	down		YBR013C	YBR015C	118	up
YGR042W	up	YCR048W	up			YPR110C	YPR112C	3493	down		YBR014C	YBR015C	118	up
YGR043C	up	YCR068W	up			YPR111W	YPR112C	3493	down		YBR018C	YBR019C	122	up
YGR044C	up	YCR069W	up			YPR141C	YPR143W	3516	down		YBR018C	YBR020W	122	up
YGR045C	up	YCR077C	up			YPR141C	YPR144C	3516	down		YBR019C	YBR020W	122	up
YGR049W	up	YCR079W	up			YPR143W	YPR144C	3516	down		YBR021W	YBR022W	124	up
YGR052W	up	YCR081W	up			YPR168W	YPR169W	3527	down		YBR021W	YBR023C	124	up
YGR053C	up	YCR102C	up			YAL062W	YAL061W	3	up		YBR022W	YBR023C	124	up
YGR086C	up	YCR105W	up			YAL005C	YAL003W	34	up		YBR036C	YBR037C	132	up
YGR087C	up	YDL248W	up			YAR027W	YAR028W	40	up		YBR039W	YBR040W	136	up
YGR088W	up	YDL246C	up			YAR027W	YAR029W	40	up		YBR039W	YBR041W	136	up
YGR121C	up	YDL226C	up			YAR027W	YAR031W	40	up		YBR040W	YBR041W	136	up
YGR121W-A	up	YDL225W	up			YAR028W	YAR029W	40	up		YBR059C	YBR060C	150	up
YGR122W	up	YDL224C	up			YAR028W	YAR031W	40	up		YBR067C	YBR068C	156	up
YGR131W	up	YDL223C	up			YAR029W	YAR031W	40	up		YBR081C	YBR082C	167	up
YGR132C	up	YDL222C	up			YBL050W	YBL049W	90	up		YBR085W	YBR085C-A	173	up
YGR141W	up	YDL220C	up			YBL044W	YBL043W	94	up		YBR085W	YBR086C	173	up
YGR142W	up	YDL207W	up			YBR005W	YBR006W	125	up		YBR085C-A	YBR086C	173	up
YGR146C	up	YDL206W	up			YBR050C	YBR052C	156	up		YBR107C	YBR108W	179	up
YGR146C-A	up	YDL205C	up			YBR050C	YBR053C	156	up		YBR112C	YBR114W	181	up
YGR147C	up	YDL204W	up			YBR052C	YBR053C	156	up		YBR112C	YBR115C	181	up
YGR193C	up	YDL203C	up			YBR056W	YBR056W-A	160	up		YBR114W	YBR115C	181	up
YGR194C	up	YDL199C	up			YBR066C	YBR067C	166	up		YBR132C	YBR133C	191	up
YGR204C-A	up	YDL198C	up			YBR070C	YBR071W	170	up		YBR135W	YBR136W	193	up
YGR205W	up	YDL197C	up			YBR070C	YBR072W	170	up		YBR161W	YBR162C	207	up
YGR207C	up	YDL174C	up			YBR071W	YBR072W	170	up		YBR196C	YBR196C-A	227	up
YGR209C	up	YDL173W	up			YBR089C-A	YBR090C	185	up		YBR200W	YBR200W-A	230	up
YGR210C	up	YDL171C	up			YBR089C-A	YBR091C	185	up		YBR200W	YBR201W	230	up
YGR247W	up	YDL170W	up			YBR090C	YBR091C	185	up		YBR200W-A	YBR201W	230	up
YGR248W	up	YDL169C	up			YBR111C	YBR111W-A	200	up		YBR203W	YBR204C	234	up
YGR249W	up	YDL168W	up			YBR127C	YBR128C	207	up		YBR203W	YBR205W	234	up
YGR253C	up	YDL165W	up			YBR159W	YBR160W	232	up		YBR203W	YBR207W	234	up
YGR254W	up	YDL164C	up			YBR159W	YBR161W	232	up		YBR203W	YBR208C	234	up
YGR267C	up	YDL160C	up			YBR160W	YBR161W	232	up		YBR204C	YBR205W	234	up
YGR268C	up	YDL159W-A	up			YBR210W	YBR211C	258	up		YBR204C	YBR207W	234	up
YHL044W	up	YDL159W	up			YBR284W	YBR285W	296	up		YBR204C	YBR208C	234	up
YHL043W	up	YDL147W	up			YBR284W	YBR286W	296	up		YBR205W	YBR207W	234	up
YHL042W	up	YDL146W	up			YBR284W	YBR287W	296	up		YBR205W	YBR208C	234	up
YHL026C	up	YDL145C	up			YBR285W	YBR286W	296	up		YBR207W	YBR208C	234	up
YHL025W	up	YDL144C	up			YBR285W	YBR287W	296	up		YBR211C	YBR212W	236	up
YHR048W	up	YDL143W	up			YBR286W	YBR287W	296	up		YBR211C	YBR213W	236	up
YHR049W	up	YDL142C	up			YCL050C	YCL049C	314	up		YBR211C	YBR214W	236	up
YHR086W-A	up	YDL141W	up			YCL043C	YCL042W	318	up		YBR212W	YBR213W	236	up
YHR087W	up	YDL140C	up			YCL043C	YCL040W	318	up		YBR212W	YBR214W	236	up
YHR096C	up	YDL135C	up			YCL042W	YCL040W	318	up		YBR213W	YBR214W	236	up
YHR097C	up	YDL134C	up			YCR002C	YCR003W	341	up		YBR218C	YBR219C	240	up
YHR103W	up	YDL129W	up			YCR002C	YCR004C	341	up		YBR218C	YBR220C	240	up
YHR104W	up	YDL128W	up			YCR002C	YCR005C	341	up		YBR219C	YBR220C	240	up
YHR138C	up	YDL089W	up			YCR002C	YCR007C	341	up		YBR221C	YBR222C	242	up
YHR139C	up	YDL088C	up			YCR003W	YCR004C	341	up		YBR221C	YBR223C	242	up
YHR140W	up	YDL087C	up			YCR003W	YCR005C	341	up		YBR221C	YBR225W	242	up
YIL098C	up	YDL086W	up			YCR003W	YCR007C	341	up		YBR222C	YBR223C	242	up
YIL097W	up	YDL085C-A	up			YCR004C	YCR005C	341	up		YBR222C	YBR225W	242	up
YIL051C	up	YDL085W	up			YCR004C	YCR007C	341	up		YBR223C	YBR225W	242	up
YIL050W	up	YDL058W	up			YCR005C	YCR007C	341	up		YBR228W	YBR229C	244	up
YIL049W	up	YDL057W	up			YCR021C	YCR023C	355	up		YBR228W	YBR230C	244	up
YIL034C	up	YDL056W	up			YCR021C	YCR024C	355	up		YBR229C	YBR230C	244	up
YIL033C	up	YDL055C	up			YCR023C	YCR024C	355	up		YBR239C	YBR240C	249	up
YIR014W	up	YDL054C	up			YCR101C	YCR102C	395	up		YBR239C	YBR241C	249	up
YIR015W	up	YDL053C	up			YDL237W	YDL236W	401	up		YBR240C	YBR241C	249	up
YIR016W	up	YDL052C	up			YDL182W	YDL181W	438	up		YBR279W	YBR280C	268	up
YIR017C	up	YDL022W	up			YDL160C	YDL159W-A	446	up		YBR279W	YBR281C	268	up
YIR018W	up	YDL021W	up			YDL135C	YDL134C	460	up		YBR280C	YBR281C	268	up
YIR018C-A	up	YDL020C	up			YDL125C	YDL124W	468	up		YBR283C	YBR284W	270	up
YIR036C	up	YDL019C	up			YDL125C	YDL123W	468	up		YBR283C	YBR285W	270	up
YIR037W	up	YDL013W	up			YDL124W	YDL123W	468	up		YBR283C	YBR286W	270	up
YIR038C	up	YDL012C	up			YDL120W	YDL119C	470	up		YBR283C	YBR287W	270	up
YJL167W	up	YDR003W	up			YDL048C	YDL047W	504	up		YBR283C	YBR288C	270	up
YJL166W	up	YDR003W-A	up			YDL048C	YDL046W	504	up		YBR283C	YBR289W	270	up
YJL164C	up	YDR005C	up			YDL048C	YDL045W-A	504	up		YBR283C	YBR290W	270	up
YJL163C	up	YDR006C	up			YDL048C	YDL045C	504	up		YBR283C	YBR291C	270	up
YJL161W	up	YDR030C	up			YDL047W	YDL046W	504	up		YBR284W	YBR285W	270	up
YJL160C	up	YDR031W	up			YDL047W	YDL045W-A	504	up		YBR284W	YBR286W	270	up
YJL132W	up	YDR032C	up			YDL047W	YDL045C	504	up		YBR284W	YBR287W	270	up
YJL131C	up	YDR034W-B	up			YDL046W	YDL045W-A	504	up		YBR284W	YBR288C	270	up
YJL053W	up	YDR035W	up			YDL046W	YDL045C	504	up		YBR284W	YBR289W	270	up
YJL052W	up	YDR036C	up			YDL045W-A	YDL045C	504	up		YBR284W	YBR290W	270	up
YJL036W	up	YDR039C	up			YDL024C	YDL022W	514	up		YBR284W	YBR291C	270	up
YJL035C	up	YDR040C	up			YDL024C	YDL021W	514	up		YBR285W	YBR286W	270	up
YJL034W	up	YDR043C	up			YDL024C	YDL020C	514	up		YBR285W	YBR287W	270	up
YJR008W	up	YDR044W	up			YDL022W	YDL021W	514	up		YBR285W	YBR288C	270	up
YJR009C	up	YDR061W	up			YDL022W	YDL020C	514	up		YBR285W	YBR289W	270	up
YJR057W	up	YDR062W	up			YDL021W	YDL020C	514	up		YBR285W	YBR290W	270	up
YJR058C	up	YDR069C	up			YDR002W	YDR003W	523	up		YBR285W	YBR291C	270	up
YJR085C	up	YDR070C	up			YDR002W	YDR003W-A	523	up		YBR286W	YBR287W	270	up
YJR086W	up	YDR071C	up			YDR003W	YDR003W-A	523	up		YBR286W	YBR288C	270	up
YJR095W	up	YDR072C	up			YDR030C	YDR031W	539	up		YBR286W	YBR289W	270	up
YJR096W	up	YDR099W	up			YDR030C	YDR032C	539	up		YBR286W	YBR290W	270	up
YKL193C	up	YDR100W	up			YDR031W	YDR032C	539	up		YBR286W	YBR291C	270	up
YKL192C	up	YDR108W	up			YDR050C	YDR051C	552	up		YBR287W	YBR288C	270	up
YKL183C-A	up	YDR109C	up			YDR054C	YDR055W	554	up		YBR287W	YBR289W	270	up
YKL183W	up	YDR147W	up			YDR054C	YDR056C	554	up		YBR287W	YBR290W	270	up
YKL152C	up	YDR148C	up			YDR055W	YDR056C	554	up		YBR287W	YBR291C	270	up
YKL151C	up	YDR153C	up			YDR070C	YDR071C	563	up		YBR288C	YBR289W	270	up
YKL150W	up	YDR155C	up			YDR070C	YDR072C	563	up		YBR288C	YBR290W	270	up
YKL138C-A	up	YDR186C	up			YDR070C	YDR073W	563	up		YBR288C	YBR291C	270	up
YKL138C	up	YDR188W	up			YDR071C	YDR072C	563	up		YBR289W	YBR290W	270	up
YKL137W	up	YDR189W	up			YDR071C	YDR073W	563	up		YBR289W	YBR291C	270	up
YKL132C	up	YDR206W	up			YDR072C	YDR073W	563	up		YBR290W	YBR291C	270	up
YKL130C	up	YDR207C	up			YDR078C	YDR079W	567	up		YBR293W	YBR294W	272	up
YKL128C	up	YDR208W	up			YDR078C	YDR079C-A	567	up		YBR295W	YBR296C	274	up
YKL127W	up	YDR213W	up			YDR079W	YDR079C-A	567	up		YCL057W	YCL056C	279	up
YKL095W	up	YDR214W	up			YDR099W	YDR100W	582	up		YCL051W	YCL050C	282	up
YKL094W	up	YDR229W	up			YDR124W	YDR125C	597	up		YCL049C	YCL048W	284	up
YKL091C	up	YDR231C	up			YDR153C	YDR155C	615	up		YCL049C	YCL047C	284	up
YKL090W	up	YDR232W	up			YDR195W	YDR196C	640	up		YCL049C	YCL045C	284	up
YKL087C	up	YDR233C	up			YDR208W	YDR210W	644	up		YCL048W	YCL047C	284	up
YKL086W	up	YDR246W	up			YDR229W	YDR231C	653	up		YCL048W	YCL045C	284	up
YKL067W	up	YDR246W-A	up			YDR246W	YDR246W-A	660	up		YCL047C	YCL045C	284	up
YKL065C	up	YDR247W	up			YDR246W	YDR247W	660	up		YCL044C	YCL043C	286	up
YKL059C	up	YDR248C	up			YDR246W	YDR248C	660	up		YCL044C	YCL042W	286	up
YKL058W	up	YDR292C	up			YDR246W	YDR249C	660	up		YCL044C	YCL040W	286	up
YKL053C-A	up	YDR293C	up			YDR246W-A	YDR247W	660	up		YCL043C	YCL042W	286	up
YKL052C	up	YDR325W	up			YDR246W-A	YDR248C	660	up		YCL043C	YCL040W	286	up
YKL051W	up	YDR326C	up			YDR246W-A	YDR249C	660	up		YCL042W	YCL040W	286	up
YKL041W	up	YDR334W	up			YDR247W	YDR248C	660	up		YCL034W	YCL033C	291	up
YKL040C	up	YDR335W	up			YDR247W	YDR249C	660	up		YCL027W	YCL026C-B	294	up
YKL037W	up	YDR347W	up			YDR248C	YDR249C	660	up		YCR012W	YCR014C	306	up
YKL035W	up	YDR348C	up			YDR259C	YDR260C	664	up		YCR045C	YCR046C	321	up
YKR065C	up	YDR358W	up			YDR259C	YDR261C	664	up		YCR045C	YCR047C	321	up
YKR066C	up	YDR359C	up			YDR260C	YDR261C	664	up		YCR045C	YCR048W	321	up
YLL050C	up	YDR379C-A	up			YDR275W	YDR276C	672	up		YCR046C	YCR047C	321	up
YLL049W	up	YDR380W	up			YDR275W	YDR277C	672	up		YCR046C	YCR048W	321	up
YLL039C	up	YDR381W	up			YDR276C	YDR277C	672	up		YCR047C	YCR048W	321	up
YLL038C	up	YDR381C-A	up			YDR286C	YDR287W	679	up		YCR068W	YCR069W	332	up
YLL027W	up	YDR387C	up			YDR286C	YDR288W	679	up		YCR077C	YCR079W	335	up
YLL026W	up	YDR388W	up			YDR287W	YDR288W	679	up		YCR077C	YCR081W	335	up
YLR104W	up	YDR389W	up			YDR296W	YDR297W	686	up		YCR079W	YCR081W	335	up
YLR105C	up	YDR405W	up			YDR296W	YDR298C	686	up		YCR102C	YCR105W	348	up
YLR108C	up	YDR406W	up			YDR297W	YDR298C	686	up		YDL248W	YDL246C	351	up
YLR109W	up	YDR421W	up			YDR367W	YDR368W	724	up		YDL226C	YDL225W	356	up
YLR110C	up	YDR422C	up			YDR367W	YDR369C	724	up		YDL226C	YDL224C	356	up
YLR118C	up	YDR481C	up			YDR368W	YDR369C	724	up		YDL226C	YDL223C	356	up
YLR119W	up	YDR482C	up			YDR373W	YDR374C	728	up		YDL226C	YDL222C	356	up
YLR120C	up	YDR483W	up			YDR376W	YDR377W	730	up		YDL226C	YDL220C	356	up
YLR121C	up	YDR504C	up			YDR379C-A	YDR380W	732	up		YDL225W	YDL224C	356	up
YLR136C	up	YDR505C	up			YDR403W	YDR404C	748	up		YDL225W	YDL223C	356	up
YLR137W	up	YDR533C	up			YDR403W	YDR405W	748	up		YDL225W	YDL222C	356	up
YLR157C	up	YDR534C	up			YDR404C	YDR405W	748	up		YDL225W	YDL220C	356	up
YLR162W	up	YDR540C	up			YDR510W	YDR511W	799	up		YDL224C	YDL223C	356	up
YLR162W-A	up	YDR541C	up			YDR510W	YDR512C	799	up		YDL224C	YDL222C	356	up
YLR164W	up	YEL060C	up			YDR511W	YDR512C	799	up		YDL224C	YDL220C	356	up
YLR165C	up	YEL059C-A	up			YEL035C	YEL034W	851	up		YDL223C	YDL222C	356	up
YLR177W	up	YEL039C	up			YEL018W	YEL017W	866	up		YDL223C	YDL220C	356	up
YLR178C	up	YEL038W	up			YEL012W	YEL011W	870	up		YDL222C	YDL220C	356	up
YLR250W	up	YEL037C	up			YER034W	YER035W	902	up		YDL207W	YDL206W	363	up
YLR251W	up	YEL036C	up			YER053C	YER054C	919	up		YDL207W	YDL205C	363	up
YLR267W	up	YEL035C	up			YER053C	YER055C	919	up		YDL207W	YDL204W	363	up
YLR268W	up	YEL034W	up			YER054C	YER055C	919	up		YDL207W	YDL203C	363	up
YLR270W	up	YEL032W	up			YER058W	YER059W	923	up		YDL206W	YDL205C	363	up
YLR295C	up	YEL031W	up			YER066W	YER067W	930	up		YDL206W	YDL204W	363	up
YLR297W	up	YEL024W	up			YER078W-A	YER079W	936	up		YDL206W	YDL203C	363	up
YLR298C	up	YEL023C	up			YER078W-A	YER080W	936	up		YDL205C	YDL204W	363	up
YLR326W	up	YEL015W	up			YER079W	YER080W	936	up		YDL205C	YDL203C	363	up
YLR327C	up	YEL013W	up			YER158C	YER159C	983	up		YDL204W	YDL203C	363	up
YLR345W	up	YEL007W	up			YFL039C	YFL038C	1022	up		YDL199C	YDL198C	365	up
YLR346C	up	YEL006W	up			YFL016C	YFL014W	1044	up		YDL199C	YDL197C	365	up
YLR347C	up	YER013W	up			YFL010W-A	YFL010C	1048	up		YDL198C	YDL197C	365	up
YLR350W	up	YER014W	up			YFR003C	YFR004W	1057	up		YDL174C	YDL173W	380	up
YLR351C	up	YER014C-A	up			YFR007W	YFR008W	1059	up		YDL174C	YDL171C	380	up
YML129C	up	YER017C	up			YFR010W	YFR011C	1061	up		YDL173W	YDL171C	380	up
YML128C	up	YER018C	up			YFR014C	YFR015C	1063	up		YDL170W	YDL169C	382	up
YML079W	up	YER019W	up			YFR049W	YFR050C	1087	up		YDL170W	YDL168W	382	up
YML078W	up	YER033C	up			YGL259W	YGL258W-A	1099	up		YDL169C	YDL168W	382	up
YML077W	up	YER034W	up			YGL166W	YGL164C	1168	up		YDL165W	YDL164C	384	up
YML004C	up	YER035W	up			YGL048C	YGL047W	1234	up		YDL160C	YDL159W-A	388	up
YML003W	up	YER039C	up			YGL048C	YGL045W	1234	up		YDL160C	YDL159W	388	up
YMR020W	up	YER039C-A	up			YGL048C	YGL044C	1234	up		YDL159W-A	YDL159W	388	up
YMR021C	up	YER040W	up			YGL047W	YGL045W	1234	up		YDL147W	YDL146W	394	up
YMR022W	up	YER047C	up			YGL047W	YGL044C	1234	up		YDL147W	YDL145C	394	up
YMR023C	up	YER048C	up			YGL045W	YGL044C	1234	up		YDL147W	YDL144C	394	up
YMR038C	up	YER054C	up			YGL038C	YGL037C	1238	up		YDL146W	YDL145C	394	up
YMR039C	up	YER055C	up			YGL010W	YGL009C	1245	up		YDL146W	YDL144C	394	up
YMR040W	up	YER059W	up			YGR006W	YGR007W	1258	up		YDL145C	YDL144C	394	up
YMR041C	up	YER060W	up			YGR006W	YGR008C	1258	up		YDL143W	YDL142C	396	up
YMR042W	up	YER060W-A	up			YGR007W	YGR008C	1258	up		YDL141W	YDL140C	398	up
YMR071C	up	YER088C	up			YGR016W	YGR017W	1262	up		YDL135C	YDL134C	402	up
YMR072W	up	YER089C	up			YGR016W	YGR019W	1262	up		YDL129W	YDL128W	406	up
YMR083W	up	YER119C	up			YGR016W	YGR020C	1262	up		YDL089W	YDL088C	421	up
YMR084W	up	YER120W	up			YGR016W	YGR021W	1262	up		YDL089W	YDL087C	421	up
YMR105C	up	YER122C	up			YGR017W	YGR019W	1262	up		YDL089W	YDL086W	421	up
YMR105W-A	up	YER144C	up			YGR017W	YGR020C	1262	up		YDL089W	YDL085C-A	421	up
YMR121C	up	YER145C	up			YGR017W	YGR021W	1262	up		YDL089W	YDL085W	421	up
YMR122W-A	up	YER146W	up			YGR019W	YGR020C	1262	up		YDL088C	YDL087C	421	up
YMR133W	up	YER147C	up			YGR019W	YGR021W	1262	up		YDL088C	YDL086W	421	up
YMR134W	up	YER150W	up			YGR020C	YGR021W	1262	up		YDL088C	YDL085C-A	421	up
YMR135C	up	YER151C	up			YGR024C	YGR026W	1264	up		YDL088C	YDL085W	421	up
YMR136W	up	YER152C	up			YGR042W	YGR043C	1281	up		YDL087C	YDL086W	421	up
YMR173W	up	YER153C	up			YGR042W	YGR044C	1281	up		YDL087C	YDL085C-A	421	up
YMR174C	up	YER154W	up			YGR042W	YGR045C	1281	up		YDL087C	YDL085W	421	up
YMR175W	up	YER165W	up			YGR043C	YGR044C	1281	up		YDL086W	YDL085C-A	421	up
YMR180C	up	YER166W	up			YGR043C	YGR045C	1281	up		YDL086W	YDL085W	421	up
YMR181C	up	YER167W	up			YGR044C	YGR045C	1281	up		YDL085C-A	YDL085W	421	up
YMR182C	up	YER177W	up			YGR049W	YGR052W	1285	up		YDL058W	YDL057W	437	up
YMR194C-B	up	YER178W	up			YGR049W	YGR053C	1285	up		YDL056W	YDL055C	439	up
YMR195W	up	YFL054C	up			YGR052W	YGR053C	1285	up		YDL054C	YDL053C	441	up
YMR251W	up	YFL053W	up			YGR086C	YGR087C	1300	up		YDL054C	YDL052C	441	up
YMR252C	up	YFL034W	up			YGR086C	YGR088W	1300	up		YDL053C	YDL052C	441	up
YMR253C	up	YFL033C	up			YGR087C	YGR088W	1300	up		YDL022W	YDL021W	455	up
YMR255W	up	YFL031W	up			YGR121C	YGR121W-A	1321	up		YDL022W	YDL020C	455	up
YMR314W	up	YFL030W	up			YGR121C	YGR122W	1321	up		YDL022W	YDL019C	455	up
YMR315W	up	YFL016C	up			YGR121W-A	YGR122W	1321	up		YDL021W	YDL020C	455	up
YNL265C	up	YFL014W	up			YGR131W	YGR132C	1330	up		YDL021W	YDL019C	455	up
YNL264C	up	YFL011W	up			YGR141W	YGR142W	1336	up		YDL020C	YDL019C	455	up
YNL194C	up	YFL010W-A	up			YGR146C	YGR146C-A	1342	up		YDL013W	YDL012C	459	up
YNL193W	up	YFL010C	up			YGR146C	YGR147C	1342	up		YDR003W	YDR003W-A	463	up
YNL160W	up	YFL009W	up			YGR146C-A	YGR147C	1342	up		YDR005C	YDR006C	465	up
YNL159C	up	YGL236C	up			YGR193C	YGR194C	1382	up		YDR030C	YDR031W	477	up
YNL158W	up	YGL235W	up			YGR204C-A	YGR205W	1393	up		YDR030C	YDR032C	477	up
YNL157W	up	YGL202W	up			YGR204C-A	YGR207C	1393	up		YDR031W	YDR032C	477	up
YNL156C	up	YGL201C	up			YGR205W	YGR207C	1393	up		YDR034W-B	YDR035W	483	up
YNL155W	up	YGL191W	up			YGR209C	YGR210C	1395	up		YDR034W-B	YDR036C	483	up
YNL137C	up	YGL190C	up			YGR247W	YGR248W	1428	up		YDR035W	YDR036C	483	up
YNL136W	up	YGL180W	up			YGR247W	YGR249W	1428	up		YDR039C	YDR040C	487	up
YNL135C	up	YGL179C	up			YGR248W	YGR249W	1428	up		YDR043C	YDR044W	490	up
YNL134C	up	YGL178W	up			YGR253C	YGR254W	1434	up		YDR061W	YDR062W	503	up
YNL133C	up	YGL141W	up			YGR267C	YGR268C	1441	up		YDR069C	YDR070C	507	up
YNL097C-B	up	YGL140C	up			YHL044W	YHL043W	1462	up		YDR069C	YDR071C	507	up
YNL097C	up	YGL122C	up			YHL044W	YHL042W	1462	up		YDR069C	YDR072C	507	up
YNL093W	up	YGL121C	up			YHL043W	YHL042W	1462	up		YDR070C	YDR071C	507	up
YNL092W	up	YGL082W	up			YHL026C	YHL025W	1477	up		YDR070C	YDR072C	507	up
YNL044W	up	YGL081W	up			YHR048W	YHR049W	1528	up		YDR071C	YDR072C	507	up
YNL042W	up	YGL073W	up			YHR086W-A	YHR087W	1556	up		YDR099W	YDR100W	522	up
YNL037C	up	YGL071W	up			YHR096C	YHR097C	1561	up		YDR108W	YDR109C	529	up
YNL036W	up	YGL066W	up			YHR103W	YHR104W	1568	up		YDR147W	YDR148C	552	up
YNL032W	up	YGL065C	up			YHR138C	YHR139C	1586	up		YDR153C	YDR155C	555	up
YNL031C	up	YGL063W	up			YHR138C	YHR140W	1586	up		YDR186C	YDR188W	572	up
YNL029C	up	YGL062W	up			YHR139C	YHR140W	1586	up		YDR186C	YDR189W	572	up
YNL004W	up	YGL025C	up			YIL098C	YIL097W	1686	up		YDR188W	YDR189W	572	up
YNL003C	up	YGL023C	up			YIL051C	YIL050W	1721	up		YDR206W	YDR207C	580	up
YNR001C	up	YGL022W	up			YIL051C	YIL049W	1721	up		YDR206W	YDR208W	580	up
YNR002C	up	YGL014W	up			YIL050W	YIL049W	1721	up		YDR207C	YDR208W	580	up
YNR034W	up	YGL013C	up			YIL034C	YIL033C	1727	up		YDR213W	YDR214W	586	up
YNR034W-A	up	YGL006W-A	up			YIR014W	YIR015W	1749	up		YDR229W	YDR231C	596	up
YNR068C	up	YGL006W	up			YIR014W	YIR016W	1749	up		YDR229W	YDR232W	596	up
YNR069C	up	YGR013W	up			YIR014W	YIR017C	1749	up		YDR229W	YDR233C	596	up
YOL159C-A	up	YGR014W	up			YIR014W	YIR018W	1749	up		YDR231C	YDR232W	596	up
YOL159C	up	YGR041W	up			YIR014W	YIR018C-A	1749	up		YDR231C	YDR233C	596	up
YOL111C	up	YGR042W	up			YIR015W	YIR016W	1749	up		YDR232W	YDR233C	596	up
YOL110W	up	YGR043C	up			YIR015W	YIR017C	1749	up		YDR246W	YDR246W-A	606	up
YOL109W	up	YGR044C	up			YIR015W	YIR018W	1749	up		YDR246W	YDR247W	606	up
YOL108C	up	YGR045C	up			YIR015W	YIR018C-A	1749	up		YDR246W	YDR248C	606	up
YOL086W-A	up	YGR046W	up			YIR016W	YIR017C	1749	up		YDR246W-A	YDR247W	606	up
YOL086C	up	YGR086C	up			YIR016W	YIR018W	1749	up		YDR246W-A	YDR248C	606	up
YOL016C	up	YGR087C	up			YIR016W	YIR018C-A	1749	up		YDR247W	YDR248C	606	up
YOL015W	up	YGR088W	up			YIR017C	YIR018W	1749	up		YDR292C	YDR293C	613	up
YOL014W	up	YGR096W	up			YIR017C	YIR018C-A	1749	up		YDR325W	YDR326C	636	up
YOR019W	up	YGR097W	up			YIR018W	YIR018C-A	1749	up		YDR334W	YDR335W	638	up
YOR020C	up	YGR098C	up			YIR036C	YIR037W	1757	up		YDR347W	YDR348C	649	up
YOR020W-A	up	YGR141W	up			YIR036C	YIR038C	1757	up		YDR358W	YDR359C	655	up
YOR027W	up	YGR142W	up			YIR037W	YIR038C	1757	up		YDR379C-A	YDR380W	668	up
YOR028C	up	YGR193C	up			YJL167W	YJL166W	1791	up		YDR379C-A	YDR381W	668	up
YOR032C	up	YGR194C	up			YJL164C	YJL163C	1793	up		YDR379C-A	YDR381C-A	668	up
YOR032W-A	up	YGR209C	up			YJL161W	YJL160C	1795	up		YDR380W	YDR381W	668	up
YOR039W	up	YGR210C	up			YJL132W	YJL131C	1813	up		YDR380W	YDR381C-A	668	up
YOR040W	up	YGR217W	up			YJL053W	YJL052W	1872	up		YDR381W	YDR381C-A	668	up
YOR043W	up	YGR218W	up			YJL036W	YJL035C	1884	up		YDR387C	YDR388W	674	up
YOR044W	up	YGR220C	up			YJL036W	YJL034W	1884	up		YDR387C	YDR389W	674	up
YOR045W	up	YGR223C	up			YJL035C	YJL034W	1884	up		YDR388W	YDR389W	674	up
YOR120W	up	YGR224W	up			YJR008W	YJR009C	1913	up		YDR405W	YDR406W	681	up
YOR122C	up	YGR225W	up			YJR057W	YJR058C	1945	up		YDR421W	YDR422C	692	up
YOR125C	up	YGR226C	up			YJR085C	YJR086W	1960	up		YDR481C	YDR482C	727	up
YOR126C	up	YGR236C	up			YJR095W	YJR096W	1969	up		YDR481C	YDR483W	727	up
YOR134W	up	YGR237C	up			YKL193C	YKL192C	2043	up		YDR482C	YDR483W	727	up
YOR136W	up	YGR238C	up			YKL183C-A	YKL183W	2053	up		YDR504C	YDR505C	739	up
YOR157C	up	YGR247W	up			YKL152C	YKL151C	2068	up		YDR533C	YDR534C	750	up
YOR158W	up	YGR248W	up			YKL152C	YKL150W	2068	up		YDR540C	YDR541C	755	up
YOR185C	up	YGR255C	up			YKL151C	YKL150W	2068	up		YEL060C	YEL059C-A	766	up
YOR186W	up	YGR256W	up			YKL138C-A	YKL138C	2077	up		YEL039C	YEL038W	780	up
YOR187W	up	YGR257C	up			YKL138C-A	YKL137W	2077	up		YEL039C	YEL037C	780	up
YOR220W	up	YGR258C	up			YKL138C	YKL137W	2077	up		YEL039C	YEL036C	780	up
YOR221C	up	YGR268C	up			YKL132C	YKL130C	2079	up		YEL038W	YEL037C	780	up
YOR228C	up	YGR270W	up			YKL128C	YKL127W	2082	up		YEL038W	YEL036C	780	up
YOR229W	up	YGR271W	up			YKL095W	YKL094W	2097	up		YEL037C	YEL036C	780	up
YOR273C	up	YHL048W	up			YKL091C	YKL090W	2099	up		YEL035C	YEL034W	782	up
YOR274W	up	YHL047C	up			YKL087C	YKL086W	2101	up		YEL035C	YEL032W	782	up
[truncated: 864 more rows]

## Sheet: coexpression and co-function
co-ΔH3K14ac domains																		co-ΔH4ac domain
[truncated: 2,030 more rows]

[truncated: 1 more sheets: GO term in down- or up-domain]
